# Supplementary material for: Human cardiac progenitor cell activation and regeneration mechanisms: exploring a novel myocardial ischemia/reperfusion in vitro model
Source: Stem Cell Res Ther. 2019 Mar 7;10:77. doi: 10.1186/s13287-019-1174-4 (PMC6407246; doi:10.1186/s13287-019-1174-4)
Supplement: Supplementary file 4 — Top IPA Canonical Pathways, Diseases and Bio Functions identified. (XLSX 156 kb) [file 13287_2019_1174_MOESM4_ESM.xlsx]

## Sheet: M CPCs i vs Co CPCs i 
Additional File 4.1. Top IPA Canonical Pathways, Diseases and Bio Functions identified as enrichment in M CPCs i vs Co CPCs i
Co CPCs i results in the pool of proteins identified in Co CPC i Post I, Co CPC i 1h Post R and Co CPC i 16h Post R
Only pathways and Functions with -log(p-value) higher than 1,3 are considered as significantly enriched (95% confidence)
Canonical Pathway	- log ( p-value)
	M CPC i	Co CPC i
Mitochondrial L-carnitine Shuttle Pathway	0.332427	1.38521
Inflammasome pathway	0.429003	1.41712
Estrogen-Dependent Breast Cancer Signaling	0.631821	1.80331
UDP-D-xylose and UDP-D-glucuronate Biosynthesis	0.565335	1.59684
Glutamate Degradation X	0.565335	1.59684
Cysteine Biosynthesis/Homocysteine Degradation	0.565335	1.59684
Glutamate Biosynthesis II	0.565335	1.59684
ERK5 Signaling	0.902641	2.47776
Leucine Degradation I	0.872766	2.13758
Prolactin Signaling	0.637422	1.46714
Erythropoietin Signaling	0.754949	1.68436
EGF Signaling	1.45751	2.82326
Cholecystokinin/Gastrin-mediated Signaling	1.98935	3.09246
Renin-Angiotensin Signaling	1.8987	2.51879
Cysteine Biosynthesis III (mammalia)	1.97951	3.88614
Oxidized GTP and dGTP Detoxification	1.23425	2.39544
Cdc42 Signaling	6.63624	8.99554
UVC-Induced MAPK Signaling	0.813527	1.56726
ErbB2-ErbB3 Signaling	0.934739	1.75531
DNA Methylation and Transcriptional Repression Signaling	2.28788	4.17421
Gluconeogenesis I	3.39277	6.1696
PTEN Signaling	2.76251	3.4768
BER pathway	1.06339	2.20416
Colorectal Cancer Metastasis Signaling	0.986271	1.70892
p53 Signaling	0.884884	1.37698
Cell Cycle: G2/M DNA Damage Checkpoint Regulation	1.02126	1.75009
Pyrimidine Ribonucleotides Interconversion	1.20267	2.04949
Myc Mediated Apoptosis Signaling	2.31598	3.0435
Superoxide Radicals Degradation	1.70357	2.42897
Methionine Degradation I (to Homocysteine)	1.67209	2.80489
Production of Nitric Oxide and Reactive Oxygen Species in Macrophages	1.89273	3.13428
Neuregulin Signaling	2.25605	4.44369
JAK/Stat Signaling	1.52343	2.70471
Role of JAK family kinases in IL-6-type Cytokine Signaling	0.824423	1.45691
Rapoport-Luebering Glycolytic Shunt	1.60098	2.55424
Superpathway of Methionine Degradation	2.48121	3.93787
Prostanoid Biosynthesis	0.872766	1.38512
Arginine Biosynthesis IV	1.34967	2.13579
Valine Degradation I	1.97951	3.10059
IL-3 Signaling	1.80933	3.07324
IGF-1 Signaling	4.05747	6.86875
Molecular Mechanisms of Cancer	2.05912	3.12014
PDGF Signaling	2.66634	4.03703
HGF Signaling	1.87658	2.83564
Androgen Signaling	4.94685	7.36933
Thrombopoietin Signaling	1.32905	1.95908
IL-2 Signaling	1.38212	2.03175
Pyrimidine Ribonucleotides De Novo Biosynthesis	1.87105	2.74096
Glycolysis I	5.13956	7.48116
Acetyl-CoA Biosynthesis I (Pyruvate Dehydrogenase Complex)	2.26582	3.27652
Cholesterol Biosynthesis I	0.955099	1.36835
Cholesterol Biosynthesis II (via 24,25-dihydrolanosterol)	0.955099	1.36835
Cholesterol Biosynthesis III (via Desmosterol)	0.955099	1.36835
PEDF Signaling	0.990869	1.41684
Pancreatic Adenocarcinoma Signaling	1.23651	1.76383
Netrin Signaling	1.29253	1.82081
Calcium Transport I	1.33183	1.89704
Fatty Acid β-oxidation I	4.52843	6.42146
TNFR1 Signaling	1.12719	1.54617
Thyroid Cancer Signaling	1.29253	1.82081
Non-Small Cell Lung Cancer Signaling	1.28115	1.80331
Gap Junction Signaling	3.78337	5.30973
BMP signaling pathway	1.42698	1.99597
IL-1 Signaling	1.40554	1.85169
Chronic Myeloid Leukemia Signaling	2.17144	2.9443
CNTF Signaling	1.30607	1.64407
Stearate Biosynthesis I (Animals)	1.28316	1.732
Chemokine Signaling	3.73649	4.63046
3-phosphoinositide Biosynthesis	0.96833	1.30557
γ-linolenate Biosynthesis II (Animals)	1.03793	1.38521
Chondroitin Sulfate Degradation (Metazoa)	1.3663	1.81627
Oncostatin M Signaling	4.45254	5.41066
Melanocyte Development and Pigmentation Signaling	1.23503	1.63601
IL-15 Signaling	1.91234	2.53271
P2Y Purigenic Receptor Signaling Pathway	1.61523	2.12896
p70S6K Signaling	3.36014	4.04066
Acute Myeloid Leukemia Signaling	1.45123	1.90933
RAR Activation	1.29155	2.62244
D-myo-inositol (1,4,5,6)-Tetrakisphosphate Biosynthesis	1.82915	2.39407
D-myo-inositol (3,4,5,6)-tetrakisphosphate Biosynthesis	1.82915	2.39407
G Beta Gamma Signaling	3.58017	4.67894
Calcium-induced T Lymphocyte Apoptosis	1.03143	1.33965
Regulation of IL-2 Expression in Activated and Anergic T Lymphocytes	2.11165	2.73785
Melanoma Signaling	1.28396	1.65653
Gα12/13 Signaling	2.15689	2.73719
Actin Nucleation by ARP-WASP Complex	8.57628	10.8557
PPARα/RXRα Activation	3.65984	6.28443
LXR/RXR Activation	2.06644	3.33061
3-phosphoinositide Degradation	1.37918	1.73025
Tec Kinase Signaling	2.68087	4.30917
Cell Cycle: G1/S Checkpoint Regulation	1.43714	1.7663
Corticotropin Releasing Hormone Signaling	0.824979	1.32287
Fcγ Receptor-mediated Phagocytosis in Macrophages and Monocytes	5.80041	7.03591
Acute Phase Response Signaling	2.95396	3.9862
Diseases and Bio Functions	- log ( p-value)
	M CSC i	Co CSC i
Viral Infection	54.3633	54.3342
metabolism of protein	48.2834	54.5306
proliferation of cells	48.1275	53.8547
cell death	47.6976	46.7752
processing of RNA	47.4841	51.0456
infection of cells	38.8537	37.3745
necrosis	37.7887	37.8591
cell death of tumor cell lines	36.6344	39.4545
apoptosis	36.5266	36.4811
translation	34.3229	36.0485
translation of RNA	32.8923	33.7373
translation of mRNA	32.77	33.7445
infection by RNA virus	31.832	32.3345
translation of protein	31.0246	32.8435
expression of mRNA	28.2954	28.6517
splicing of RNA	27.6873	30.7201
expression of protein	27.6718	29.6688
processing of mRNA	27.3781	29.8838
apoptosis of tumor cell lines	27.2891	28.7806
synthesis of protein	26.8175	29.6275
chronic psoriasis	25.583	24.7797
infection by HIV-1	23.9991	23.9244
replication of Influenza A virus	23.2608	21.7846
cell proliferation of tumor cell lines	23.0227	25.829
chronic skin disorder	22.6145	20.7723
catabolism of protein	21.9617	26.1534
initiation of translation of protein	21.5155	21.7941
initiation of translation of mRNA	21.4499	21.8119
HIV infection	21.2086	22.2587
replication of virus	21.0106	19.0674
infection of tumor cell lines	20.654	19.8933
replication of RNA virus	20.3259	18.2001
organization of cytoplasm	19.7347	27.2343
psoriasis	19.4884	18.8058
invasion of cells	19.1544	22.5447
autosomal dominant myopathy	19.1538	20.4955
infection of embryonic cell lines	19.0344	19.2234
infection of epithelial cell lines	18.9165	19.0994
disorder of basal ganglia	18.8474	15.7622
infection of kidney cell lines	18.8331	18.9786
mitosis	5.34289	7.49041
folding of protein	17.8814	16.9561
cell death of cervical cancer cell lines	17.8655	18.289
cell viability	17.8489	18.9036
cell survival	17.5355	18.6986
cell movement of tumor cell lines	17.4396	19.8651
neuromuscular disease	17.4057	14.8363
invasion of tumor cell lines	16.9973	20.2601
cell viability of tumor cell lines	16.7082	18.4087
cell movement	16.1191	19.3323
migration of tumor cell lines	16.0768	17.6574
autosomal dominant disease	15.8734	15.4657
recombination of cells	15.6797	13.6197
Movement Disorders	15.631	12.7736
hereditary myopathy	15.4143	13.5682
homologous recombination of cells	15.403	13.3708
Emery-Dreifuss muscular dystrophy	15.403	17.0834
organization of cytoskeleton	15.2543	20.9381
benign thyroid nodule	14.8798	11.8168
DNA recombination	14.728	12.61
infection of cervical cancer cell lines	14.6368	15.2825
splicing of mRNA	14.4509	15.5399
organization of organelle	14.4405	20.5952
autosomal dominant Emery-Dreifuss muscular dystrophy	14.1784	15.8606
cell movement of breast cancer cell lines	14.078	15.3246
migration of cells	13.9099	14.9041
Waldenstrom's macroglobulinemia	13.7704	0
recombination	13.739	11.6767
apoptosis of cervical cancer cell lines	13.7337	13.8766
juvenile dermatomyositis	13.2739	15.0033
homologous recombination	13.2123	11.3017
initiation of expression of RNA	12.9748	12.5905
Dermatitis	12.7218	11.7026
migration of breast cancer cell lines	12.3285	13.9086
endocytosis	12.1164	13.5714
progressive motor neuropathy	12.0796	9.88465
processing of rRNA	11.9885	13.3057
expression of RNA	11.5892	11.178
lichen planus	11.443	13.121
transport of protein	11.4382	14.4641
mammary tumor	11.3316	9.84491
formation of filaments	11.3189	12.6522
breast cancer	11.0992	9.4996
development of cytoplasm	11.0439	12.9457
adhesion of tumor cell lines	10.9856	13.4384
receptor-mediated endocytosis	10.8603	9.49915
metastatic lung carcinoma	10.8484	10.5567
metastatic lung cancer	10.7186	10.9319
anemia	10.6541	9.81502
stage 4 lung cancer	10.5428	10.98
microtubule dynamics	10.4436	15.219
Parkinson's disease	10.3505	8.85755
hereditary neuropathy	10.3347	9.9502
cell death of breast cancer cell lines	10.3081	10.9046
cell proliferation of breast cancer cell lines	10.221	11.6638
adhesion of breast cancer cell lines	10.2158	10.7154
cell spreading	10.1664	11.4511
cell cycle progression	9.9018	10.5178
metastatic non-small-cell lung cancer	9.87155	10.2916
polymerization of protein	9.83609	11.2534
M phase	9.80469	7.3519
invasion of breast cancer cell lines	9.7164	13.6334
M phase of cervical cancer cell lines	9.51639	7.94544
targeting of protein	9.44849	8.14801
stabilization of protein	9.44335	12.0574
autophagy	9.44035	6.56328
cell movement of sarcoma cell lines	9.41822	16.5924
laminopathy	9.26231	10.4227
familial motor neuron disease	9.21197	5.76867
blood protein disorder	9.187	10.7362
plasma cell dyscrasia	9.15221	10.9777
advanced non-small cell lung carcinoma	9.14898	9.66582
formation of cytoskeleton	9.12384	10.3974
growth of yeast	9.09737	10.9957
Diamond-Blackfan anemia	9.03616	5.86532
migration of sarcoma cell lines	8.92051	13.0067
hypersensitive reaction	8.89082	7.351
atopic dermatitis	8.88792	7.8259
necrosis of epithelial tissue	8.86171	10.1353
cell death of kidney cells	8.85117	7.79736
organismal death	8.80543	12.7652
cell death of kidney cell lines	8.64712	7.63255
cell death of melanoma cell lines	8.55472	9.0696
apoptosis of breast cancer cell lines	8.55118	8.55174
peripheral arterial disease	8.46754	9.23575
intermediate disease stage peripheral arterial disease	8.40922	8.89955
internalization by tumor cell lines	8.24279	7.01773
engulfment of tumor cell lines	8.2391	7.00467
bile duct adenocarcinoma	8.18208	6.76269
formation of actin filaments	8.17932	9.57937
productive infection of cervical cancer cell lines	8.12423	9.23575
infection of hepatoma cell lines	8.11749	6.69039
Huntington's Disease	8.0517	6.54751
cell death of epithelial cells	8.01681	8.38673
cell viability of myeloma cell lines	7.96264	6.91764
cell movement of fibrosarcoma cell lines	7.78134	11.7215
advanced lung cancer	7.76631	9.34616
cell death of epithelial cell lines	7.75517	7.39785
transport of RNA	7.74447	7.73651
migration of fibrosarcoma cell lines	7.70609	10.0401
adhesion of epithelial cells	7.70315	5.76867
M phase of tumor cell lines	7.70204	7.24757
congenital anemia	7.63917	6.86307
autosomal dominant motor neuron disease	7.61462	8.11603
metastatic cervical cancer	7.54271	5.19146
recurrent cervical cancer	7.54271	6.14603
advanced stage peripheral arterial disease	7.51678	7.19965
formation of actin stress fibers	7.48672	8.59588
cell death of neuroblastoma cell lines	7.4713	7.12923
nuclear export of molecule	7.45537	6.82929
Dementia	7.43986	8.34539
differentiation of osteoblasts	7.42626	8.04669
localization of protein	7.38758	7.58229
shape change of tumor cell lines	7.38112	9.84976
chronic kidney disease	7.35377	7.00183
cholangiocarcinoma	7.34137	5.50369
engulfment of cells	7.34028	7.15702
metabolism of nucleoside triphosphate	7.33882	8.3136
stage 1-3 breast cancer	7.25094	0
transport of molecule	7.22962	10.4516
cytokinesis	7.22141	0
metastatic carcinoma	7.17809	7.60702
assembly of protein-protein complex	7.1762	5.18688
cell spreading of tumor cell lines	7.15173	9.74947
biosynthesis of nucleoside triphosphate	7.12558	6.96005
organization of filaments	7.09868	8.8631
metabolism of DNA	7.07143	6.51496
nuclear export	7.03889	7.02605
export of RNA	7.02534	7.11218
stage 3 cancer	7.00737	8.43654
tauopathy	6.98248	7.45841
nuclear export of RNA	6.93162	6.82959
amyloidosis	6.84511	8.37974
cytokinesis of cervical cancer cell lines	6.84393	4.96514
stage 3 breast cancer	6.83894	8.28178
constitutional bone marrow failure syndrome	6.81591	6.37798
cell death of sarcoma cell lines	6.81039	7.60672
rheumatoid arthritis	6.77298	5.85087
formation of skin	6.74939	5.89386
metastasis	6.74516	8.17455
growth of organism	6.71465	9.73715
cell viability of breast cancer cell lines	6.68997	8.03746
mitochondrial respiratory chain deficiency	6.68639	6.79797
infection by lymphocytic choriomeningitis virus	6.66981	6.39023
autosomal dominant neuropathy	6.65983	7.11562
stage 1-2 non-small cell lung cancer	6.65983	10.4237
recurrent nasopharyngeal cancer	6.65927	5.88672
metastatic nasopharyngeal cancer	6.65927	5.88672
metastatic uterine cancer	6.61975	5.25274
myelodysplastic syndrome	6.60441	7.91313
dyskinesia	6.58576	5.1557
cell death of carcinoma cell lines	6.56607	8.50436
oligomerization of protein	6.54986	6.20008
repair of DNA	6.54452	6.18752
breast or ovarian cancer	6.53146	5.81163
neurological signs	6.51288	5.19115
inflammation of joint	6.49656	4.98764
stage I-IIIA non-small cell lung carcinoma	6.48166	10.2325
Clathrin mediated endocytosis	6.44045	5.77236
formation of focal adhesions	6.4347	7.43681
infection by Flaviviridae	6.4149	7.12601
leukoencephalopathy	6.39826	9.2137
Rheumatic Disease	6.39498	4.88839
stage 1 metastatic non-small-cell lung carcinoma	6.39418	6.69996
formation of vesicles	6.39408	5.01368
anoikis	6.38871	7.1284
inborn error of carbohydrate metabolism	6.37936	7.62349
peripheral vascular disease	6.37586	5.20647
recurrent pelvic tumor	6.356	6.31325
dermatomyositis	6.33795	7.60852
unresectable nasopharyngeal cancer	6.32643	0
Alzheimer's disease	6.31277	0
Duchenne muscular dystrophy	6.29373	5.84119
mitochondrial disorder	6.27704	6.97516
metastatic breast or ovarian malignant neoplasm	6.25107	5.4931
metabolism of nucleic acid component or derivative	6.23488	7.2996
transactivation of RNA	6.22429	6.10558
metastatic bladder cancer	6.22019	5.6954
cell death of embryonic cell lines	6.21387	4.925
congenital aplastic anemia	6.19602	6.27819
morphology of mitochondria	6.19602	7.8327
proteolysis	6.18998	6.09304
hydrolysis of protein fragment	6.18922	6.1945
cell movement of lung cancer cell lines	6.18522	5.5568
transactivation	6.16726	5.9809
organization of actin cytoskeleton	6.16172	7.12923
proliferation of lung cancer cell lines	6.15592	7.52
metastatic breast carcinoma	6.14373	0
synthesis of purine nucleotide	6.12053	7.24064
fusion of cellular membrane	6.03967	5.89916
cell movement of prostate cancer cell lines	5.98514	5.9395
aplastic anemia	5.95424	6.68255
endoplasmic reticulum stress response	5.95424	12.4895
atrophy of muscle	5.95001	0
benign neoplasia	5.92624	8.35935
ALK fusion negative EGFR sensitizing mutation negative non-small cell lung cancer	5.90659	0
apoptosis of colorectal cancer cell lines	5.90518	8.18654
accumulation of RNA	5.88639	0
benign cold thyroid nodule	5.84488	0
peritoneal tumor	5.84422	5.13055
cell movement of melanoma cell lines	5.83477	10.6261
unresectable malignant gastrointestinal neoplasm	5.82977	0
morphology of nucleus	5.82298	5.46069
aggregation of blood platelets	5.76884	5.38634
endocytosis by eukaryotic cells	5.7531	5.10484
chemoresistant acute myeloid leukemia	5.74519	0
metastatic breast cancer	5.74057	5.33666
CD20 positive diffuse large B-cell non-Hodgkin lymphoma	5.71443	6.70894
hereditary polyneuropathy	5.70202	6.36876
adhesion of kidney cell lines	5.68842	5.15792
TNM stage III breast cancer	5.66955	5.01368
apoptosis of kidney cell lines	5.6614	5.13793
recurrent hematologic cancer	5.63766	8.02173
metastatic upper gastrointestinal tract tumor	5.62273	0
allergy	5.60544	0
hydrolysis of protein	5.58925	5.63786
peritoneal cavity cancer	5.57704	5.31186
stage I lung cancer	5.57704	10.3413
export of mRNA	5.57527	6.26335
engulfment by cervical cancer cell lines	5.54708	0
amyotrophic lateral sclerosis	5.53084	0
cell death of colorectal cancer cell lines	5.52193	7.31627
thyroid adenoma	5.51516	5.8643
transport of mRNA	5.4993	6.11479
dystrophy of muscle	5.48838	0
systemic autoimmune syndrome	5.47487	5.19131
lower motor neuron disease	5.46791	0
invasion of carcinoma cell lines	5.45884	0
arrest in mitosis	4.40634	5.38265
morphology of cells	18.7621	23.5368
primary peritoneal cancer	5.44626	0
viral entry of carcinoma cell lines	5.4098	5.03565
thyroid follicular adenoma	5.4098	5.03565
viral entry of lung cancer cell lines	5.4098	5.03565
distal myopathy	5.4098	5.03565
viral life cycle	5.39964	0
apoptosis of sarcoma cell lines	5.3916	6.82324
apoptosis of epithelial cell lines	5.39092	4.8258
cytokinesis of tumor cell lines	5.38618	0
cellular homeostasis	5.3714	5.01642
Nonaka myopathy	5.34549	5.04756
quantity of actin stress fibers	4.4226	5.31836
autosomal recessive disease	5.2859	7.00992
infection by Dengue virus 2	5.27642	0
carcinoma in larynx	5.26451	5.15792
dysplasia of bone	5.2375	0
endocytosis by tumor cell lines	5.23444	0
apoptosis of carcinoma cell lines	5.20166	7.78003
progressive ALK fusion negative EGFR sensitizing mutation negative large cell lung carcinoma	5.19979	0
progressive ALK fusion negative EGFR sensitizing mutation negative lung adenocarcinoma	5.19979	0
progressive ALK fusion negative EGFR sensitizing mutation negative non-squamous non-small cell lung cancer	5.19979	0
stage 4 nonsquamous non-small cell lung carcinoma	5.19979	4.97457
cancer of unknown primary	5.19979	5.26687
quantity of actin filaments	3.96632	5.19146
high risk neoplasia	5.19246	0
detachment of cells	5.19246	0
synthesis of L-amino acid	5.17022	6.60261
advanced stage HER2-negative breast cancer	5.15527	0
viral entry of tumor cell lines	5.15527	6.97864
cleavage of cells	5.14353	6.07123
cell death of lymphoma cell lines	5.1236	5.11438
fallopian tube cancer	5.11282	0
stage 1 non-small cell lung carcinoma	5.11282	9.86966
synthesis of alpha-amino acid	5.10669	5.98129
unresectable squamous cell cancer of the lip	5.10431	0
recurrent squamous cell cancer of the maxillary sinus	5.10431	0
metastatic squamous cell cancer of the supraglottis	5.10431	0
metastatic occult primary cancer of head and neck	5.10431	0
recurrent squamous cell cancer of the ethmoid sinus	5.10431	0
metastatic squamous cell cancer of the ethmoid sinus	5.10431	0
metastatic squamous cell carcinoma of the lip	5.10431	0
unresectable squamous cell cancer of the glottis	5.10431	0
recurrent squamous cell cancer of the supraglottis	5.10431	0
metastatic squamous cell cancer of the maxillary sinus	5.10431	0
unresectable occult primary cancer of head and neck	5.10431	0
recurrent squamous cell cancer of the glottis	5.10431	0
unresectable squamous cell cancer of the maxillary sinus	5.10431	0
unresectable squamous cell cancer of the ethmoid sinus	5.10431	0
recurrent occult primary cancer of head and neck	5.10431	0
metastatic squamous cell cancer of the glottis	5.10431	0
recurrent squamous cell cancer of the lip	5.10431	0
unresectable squamous cell cancer of the oropharynx	5.10431	0
unresectable squamous cell cancer of the hypopharynx	5.10431	0
unresectable squamous cell cancer of the supraglottis	5.10431	0
viral entry by Influenza virus	5.10431	5.63084
Charcot-Marie-Tooth disease	5.10423	5.02726
adhesion of kidney cells	5.09345	0
export of molecule	5.07907	5.80181
nuclear export of mRNA	5.07067	5.75966
biosynthesis of purine ribonucleotide	5.01331	4.97457
catabolism of xenobiotic	5.00157	0
formation of nuclear envelope	5.00157	4.79195
progressive multiple myeloma	5.00157	5.73524
polyneuropathy	4.98871	5.18834
replication of viral replicon	4.97637	0
EGFR mutation negative non-small cell lung cancer	4.96181	0
metastatic ALK fusion negative EGFR sensitizing mutation negative non-squamous non-small cell lung cancer	4.96181	0
quantity of focal adhesions	4.96181	0
metastatic ALK fusion negative EGFR sensitizing mutation negative lung adenocarcinoma	4.96181	0
high risk endometrial carcinoma	4.96181	0
metastatic ALK fusion negative EGFR sensitizing mutation negative large cell lung carcinoma	4.96181	0
organization of Golgi apparatus	4.95514	5.0122
adhesion of embryonic cell lines	4.95347	0
Mitochondrial complex I deficiency	4.95347	4.98346
adhesion of connective tissue cells	4.94742	0
cell death of lung cancer cell lines	4.93197	7.23314
advanced malignant tumor	4.91829	6.27781
systemic amyloidosis	4.89467	5.03565
interphase of tumor cell lines	4.88435	5.1412
shape change of breast cancer cell lines	4.88356	0
morphology of cervical cancer cell lines	4.88356	0
cell proliferation of carcinoma cell lines	4.855	5.58182
formation of epidermis	4.84455	0
autophagy of cells	5.19487	0
recurrent HER2-negative breast cancer	4.8243	0
HER2 negative breast adenocarcinoma	4.8243	0
formation of multivesicular bodies	4.8243	0
stage 2-3 breast cancer	4.81993	9.49915
laryngeal tumor	4.81542	0
mucoepidermoid carcinoma	4.81542	6.19321
stage 4 lung carcinoma	4.80915	5.19529
cell spreading of sarcoma cell lines	4.80583	5.48855
metastatic HER2-negative breast carcinoma	4.79305	0
benign connective or soft tissue neoplasm	4.77911	5.06018
urinary tract cancer	4.76275	7.7946
aggregation of blood cells	4.76144	0
invasion of prostate cancer cell lines	4.74443	6.62086
alternative splicing of mRNA	4.7385	5.60279
dystrophy	4.7279	0
adhesion of embryonic cells	4.70902	0
Marfan's syndrome	4.70902	0
demyelinating peripheral neuropathy	4.70866	0
mitosis of cervical cancer cell lines	4.70522	6.03932
hereditary motor and sensory neuropathy	4.70161	5.43415
quantity of filaments	4.67696	5.07504
migration of prostate cancer cell lines	4.67124	5.61021
adenomyosis	4.6618	0
endocytosis by cervical cancer cell lines	4.65631	0
progressive muscular dystrophy	4.65238	0
congenital disorder of glycosylation type 1	4.64521	0
adhesion of epithelial cell lines	4.57908	0
advanced stage gastric cancer	4.57908	0
stage 4 HER2-negative breast cancer	4.5663	0
cell movement of carcinoma cell lines	4.56067	4.97333
small GTPase mediated signal transduction	4.55712	6.74366
familial dementia	4.54005	0
caveolinopathy	4.53293	6.20008
recurrent epithelial endometrial cancer	4.52843	0
metastatic epithelial endometrial cancer	4.52843	0
anoikis of tumor cell lines	4.52642	6.27819
cell proliferation of fibroblasts	4.52406	6.3819
concentration of ATP	4.51887	0
neurogenic muscular atrophy	4.51785	0
sensory neuropathy	4.51345	5.17964
double-stranded DNA break repair	4.20345	0
stage 4 progressive non-squamous non-small cell lung cancer	4.5082	0
transcription	4.50193	0
migration of lung cancer cell lines	4.49565	0
binding of DNA	4.48672	5.62174
locally recurrent HER2-negative breast cancer	4.48197	0
locally recurrent HER2-negative breast carcinoma	4.48197	0
cell death of leukemia cell lines	4.46167	6.54172
necrosis of prostate cancer cell lines	4.42373	5.43312
recurrent gastrointestinal carcinoma	4.4226	0
consumption of oxygen	4.4226	0
double-stranded DNA break repair of cells	3.96633	0
size of cells	4.41886	8.71949
metabolism of reactive oxygen species	5.44942	7.63457
malignant pleural mesothelioma	4.40508	0
synthesis of ATP	4.40508	0
stage 4 non-small cell lung carcinoma	4.39535	0
EGFR expressing solid malignant tumor	4.39535	0
arrest in mitosis of cervical cancer cell lines	4.39535	4.90667
lung tumor	4.39372	9.83931
congenital anomaly of skin	4.38984	4.94909
interphase	4.36976	5.65623
laryngeal cancer	4.36699	0
viral entry by virus	4.36699	5.71773
recurrent cancer	4.35719	6.88121
cell death of bone cancer cell lines	4.34838	5.37293
peripheral neuropathy	4.34034	0
degradation of mitochondria	4.33039	0
recurrent squamous cell cancer of the hypopharynx	4.32753	0
uterine leiomyoma	4.32189	0
urinary tract tumor	4.31929	6.65218
synthesis of reactive oxygen species	4.83405	6.64982
apoptosis of embryonic cell lines	4.27972	0
thoracic neoplasm	4.27356	9.59843
invasion of tumor	4.2684	0
mycosis fungoides	4.25482	0
progressive ALK negative EGFR sensitizing mutation negative squamous cell lung carcinoma	4.24784	0
assembly of multivesicular bodies	4.24784	0
metastatic ALK negative EGFR sensitizing mutation negative squamous cell lung carcinoma	4.24784	0
formation of invadopodia	4.24784	0
EGFR mutation negative non squamous non-small cell lung cancer	4.24784	0
proliferation of lung cell lines	4.24541	0
G2 phase of cervical cancer cell lines	4.23906	0
degradation of hydrogen peroxide	4.50847	0
depolymerization of actin filaments	4.21676	0
Fanconi anemia group I	4.21476	0
binding of progesterone	4.21476	0
Fanconi anemia group J	4.21476	0
synthesis of ribonucleoside monophosphate	4.21476	0
gangliosidosis	4.21476	0
group B Fanconi's anemia	4.21476	0
synthesis of nucleoside 5'-phosphate	4.21476	0
Fanconi's anemia, group C	4.21476	0
Fanconi's anemia, group D1	4.21476	0
fragmentation of mitochondria	4.21408	0
catabolism of hydrogen peroxide	4.21676	0
invasion of melanoma cell lines	4.1917	5.50599
recurrent hormone receptor negative breast cancer	4.19118	0
relapsed hematologic cancer	4.18131	6.79575
refolding of protein	4.17138	0
plasmablastic lymphoma	4.17138	0
anthracycline-resistant taxane-naive metastatic breast cancer	4.17138	0
rhegmatogenous retinal detachment	4.17138	0
systemic light chain amyloidosis	4.16765	0
adult-onset leukoencephalopathy with vanishing white matter	4.16765	0
elongation of filaments	4.16765	0
respiratory system tumor	4.16331	9.50706
proliferation of connective tissue cells	4.14954	5.23833
spinal muscular atrophy	4.14333	0
stage 4 lymphoma	4.14333	0
organization of mitochondria	4.14333	4.98346
cervical neoplasia	4.12845	0
stage 4 solid tumor	4.12463	5.05563
recurrent squamous cell cancer of the oropharynx	4.10573	0
metastatic squamous cell cancer of the hypopharynx	4.10573	0
metastatic oropharyngeal squamous cell carcinoma	4.10573	0
N-glycosylation of protein	4.10573	0
attachment of cells	4.10302	0
inborn error of lipid metabolism	4.10156	5.26687
autoimmune pancreatitis	4.10156	6.85472
infection by DNA virus	4.09333	0
formation of nucleus	4.08047	6.19321
metastatic advanced non-small-cell lung cancer	4.07466	0
metastatic neuroendocrine lung tumor	4.07466	0
morphology of tumor cell lines	4.06383	0
aggregation of cells	4.05859	5.04991
apoptosis of melanoma cell lines	4.05176	0
transmembrane potential of mitochondria	4.04759	5.19143
lung cancer	4.03779	9.61361
chondrosarcoma	4.01829	0
recurrent metastatic solid tumor	4.01829	0
budding of virus	4.00859	0
disassembly of actin filaments	4.00859	0
polyadenylation of mRNA	4.00859	0
high grade non-Hodgkin's disease	4.00859	0
EGFR expressing cancer	3.99371	0
cervical cancer	3.98464	0
angiogenesis	5.45877	7.12565
recurrent breast cancer	3.96632	0
oropharyngeal tumor	3.96632	0
laryngeal squamous cell carcinoma	3.96632	0
differentiation of cells	4.31058	5.60445
cell movement of cervical cancer cell lines	3.9644	0
arrest in mitosis of tumor cell lines	3.95091	0
disassembly of filaments	3.94523	5.0122
oral cancer	3.94363	0
infection by Retroviridae	0	22.0983
Waldenström macroglobulinemia	0	17.2454
carcinoma in lung	0	9.83945
non-small cell lung cancer	0	9.56474
thoracic cancer	0	9.28606
stage 3-4 breast cancer	0	8.7564
recurrent multiple myeloma	0	8.64459
lung adenocarcinoma	0	8.49783
CD20 negative acute lymphocytic leukemia	0	8.48545
hematological neoplasia	0	7.55294
hematologic cancer	0	7.51309
lymphohematopoietic cancer	0	7.42049
lymphohematopoietic neoplasia	0	7.40207
catecholamine-secreting tumor	0	7.36155
salivary gland carcinoma	0	7.31558
mucinous neoplasm	0	7.24064
recurrent lymphoma	0	7.0904
adult leukemia	0	7.08287
Alzheimer disease	0	7.05609
relapsed mantle cell lymphoma	0	7.0184
migration of melanoma cell lines	0	6.99618
infection by Hepatitis C virus	0	6.99012
early breast cancer	0	6.9607
central nervous system primitive neuroectodermal tumor	0	6.96005
relapsed B-cell malignant tumor	0	6.92645
recurrent lymphoid cancer	0	6.88355
pediatric cancer	0	6.86732
CD20 positive diffuse B-cell lymphoma	0	6.77718
cancer of exocrine gland	0	6.75075
benign neoplasm of female genital organ	0	6.73167
adenoma	0	6.68028
relapsed Hodgkin lymphoma	0	6.67854
primitive neuroectodermal brain tumor	0	6.60874
mucinous adenocarcinoma	0	6.56585
cell proliferation of colorectal cancer cell lines	0	6.51084
stage 3B cancer	0	6.50705
renal cancer	0	6.48638
dysmyelination	0	6.47405
Renal Cancer and Tumors	0	6.40168
cervical adenocarcinoma	0	6.3968
relapsed malignant lymphoid neoplasm	0	6.39242
neuroblastoma	0	6.37559
salivary gland tumor	0	6.31325
peripheral T-cell lymphoma	0	6.30374
cell movement of endothelial cells	0	6.30132
disorder of lipid metabolism	0	6.27909
peritoneal carcinoma	0	6.26335
renal lesion	0	6.21879
stage 4 small cell lung cancer	0	6.14321
apoptosis of lung cancer cell lines	0	6.12892
leukodystrophy	0	6.11479
angioimmunoblastic T-cell lymphoma	0	6.06976
apoptosis of leukemia cell lines	0	6.0465
transport of vesicles	0	6.04307
relapsed lymphoma	0	6.02499
childhood acute lymphoblastic leukemia	0	6.02499
stage 2 breast cancer	0	5.93562
stage 2A non-small cell lung carcinoma	0	5.88672
relapsed Waldenström macroglobulinemia	0	5.88672
stage I multiple myeloma	0	5.88672
stage 2b non-small cell lung carcinoma	0	5.88672
gastric cardia cancer	0	5.86532
refractory hematologic cancer	0	5.7761
childhood acute leukemia	0	5.76335
B-cell childhood acute lymphoblastic leukemia	0	5.75966
molecular cleavage of protein fragment	0	5.71932
migration of endothelial cells	0	5.71237
refractory malignant tumor	0	5.68369
metastatic solid tumor	0	5.65117
pretreated lymphoplasmacytoid lymphoma	0	5.63096
pretreated Waldenström macroglobulinemia	0	5.63096
autoimmune glomerulonephritis	0	5.63096
cell movement of bone cancer cell lines	0	5.62782
chronic myeloid leukemia	0	5.6245
transport of endosomes	0	5.60279
subcutaneous panniculitis-like T-cell lymphoma	0	5.60279
infection by Human parainfluenza virus 3	0	5.59103
stage 2 breast carcinoma	0	5.58238
germ cell cancer	0	5.55742
relapsed B-cell non-Hodgkin lymphoma	0	5.55742
lysosomal storage disease	0	5.52692
accumulation of polysaccharide	0	5.50204
metabolism of purine nucleotide	0	5.47581
EGFR mutation negative squamous non-small cell lung cancer	0	5.47581
relapsed metastasis	0	5.47581
thymic carcinoma	0	5.45308
BRCA mutation positive malignant solid tumor	0	5.41066
BRCA1 mutation positive cancer	0	5.41066
CD20 positive lymphoproliferative disorder	0	5.41066
relapsed acute leukemia	0	5.40802
biliary tract adenocarcinoma	0	5.39305
T-cell leukemia	0	5.3843
hydrolysis of nucleotide	0	5.35135
enteropathy associated T cell lymphoma	0	5.34653
stage 3 bladder cancer	0	5.31836
adult precursor T-cell lymphoblastic leukemia-lymphoma	0	5.31836
unresectable bladder cancer	0	5.31836
ovarian germ cell tumor	0	5.31836
stage 4 large cell lung cancer	0	5.31836
stage 4C head and neck cancer	0	5.3003
stage III nasopharyngeal carcinoma	0	5.3003
ovarian sex cord-stromal tumor	0	5.3003
stage 4 nasopharyngeal carcinoma	0	5.3003
relapsed acute lymphocytic leukemia	0	5.28677
stage 4a cancer	0	5.26687
stage 4 EGFR mutation negative non small cell lung carcinoma	0	5.26687
stage 4b cancer	0	5.26687
stage II non-small cell lung cancer	0	5.26687
transport of Golgi vesicles	0	5.25851
chronic pancreatitis	0	5.25274
recurrent leukemia	0	5.2299
metabolism of amino acids	0	5.20764
adult acute lymphocytic leukemia	0	5.19529
glycolysis of cells	0	5.16745
differentiation of bone cells	0	5.15984
Philadelphia positive precursor cell acute lymphoblastic leukemia	0	5.15792
clear cell ovarian cancer	0	5.1483
metabolism of nucleotide	0	5.12494
vasculogenesis	0	5.10017
secondary acute myeloid leukemia	0	5.07966
stage II multiple myeloma	0	5.07121
stage 4 bladder cancer	0	5.07121
stage III multiple myeloma	0	5.07121
high risk malignant hematological system tumor	0	5.06778
precursor T-cell lymphoblastic leukemia-lymphoma	0	5.06411
metastatic adrenal gland tumor	0	5.03565
local neoplasm recurrence	0	5.03565
advanced ovarian germ cell tumor	0	5.03336
recurrent cervical carcinoma	0	5.03336
recurrent ovarian germ cell tumor	0	5.03336
cervical adenosquamous carcinoma	0	5.03336
stage 4b cervical cancer	0	5.03336
organization of nucleus	0	5.02726
quantity of tumor cell lines	0	5.02254
scattered Merkel-cell carcinoma	0	5.01808
anal canal cancer	0	5.01808
tetramerization of protein	0	5.01688
relapsed lymphocytic leukemia	0	5.01688
lymphoplasmacytoid lymphoma	0	5.0122
recurrent acute leukemia	0	5.00907
smooth muscle tumor	0	4.99279
stage 3c cancer	0	4.98824
refractory Hodgkin lymphoma	0	4.98346
high grade sarcoma	0	4.97457
cell proliferation of melanoma cell lines	0	4.9409
adult T cell leukemia	0	4.9335
Hodgkin disease	0	4.91608
stage IV non-small-cell lung cancer expressing wild-type EGFR	0	4.90655
ALK fusion negative EGFR sensitizing mutation negative non-squamous non-small cell lung cancer	0	4.90655
undifferentiated epithelial ovarian cancer	0	4.90655
light chain associated amyloidosis	0	4.90655
locally advanced breast cancer	0	4.90435
myelomonocytic leukemia	0	4.88042
Marfan syndrome	0	4.87786
recurrent epithelial ovarian cancer	0	4.87786
recurrent central nervous system tumor	0	4.87786
fatty acid metabolism	0	4.87628
accumulation of ganglioside	0	4.86899
untreated mantle cell lymphoma	0	4.86899
urethral cancer	0	4.83925
relapsed advanced cancer	0	4.79892
formation of cellular protrusions	0	4.79695
primary systemic amyloidosis	0	4.79195
neutropenia	0	4.789
Philadelphia chromosome positive leukemia	0	4.78659

## Sheet: Co CPCs CTL vs Co CPCs i 
Additional File 4.2. Top IPA Canonical Pathways, Diseases and Bio Functions identified as enrichment in Co CPCs CTL vs Co CPCs i
Co CPCs i results in the pool of proteins identified in Co CPC i Post I, Co CPC i 1h Post R and Co CPC i 16h Post R
Only pathways and Functions with -log(p-value) higher than 1,3 are considered as significantly enriched (95% confidence)
Canonical Pathway	- log ( p-value)
	Co CPC CTL	Co CPC i
EGF Signaling	0.941219	2.82326
FLT3 Signaling in Hematopoietic Progenitor Cells	0.897565	1.79867
Cholecystokinin/Gastrin-mediated Signaling	1.60438	3.09246
IGF-1 Signaling	4.00296	6.86875
Renin-Angiotensin Signaling	1.61022	2.51879
PAK Signaling	5.92099	3.5344
ILK Signaling	13.1082	9.20215
Inflammasome pathway	0.514401	1.41712
CNTF Signaling	0.766941	1.64407
HMGB1 Signaling	1.182	1.42815
DNA Methylation and Transcriptional Repression Signaling	2.54641	4.17421
autophagy	1.09953	1.5317
p53 Signaling	1.00333	1.37698
Myc Mediated Apoptosis Signaling	2.3887	3.0435
Death Receptor Signaling	2.78886	3.53951
Nucleotide Excision Repair Pathway	1.43467	1.03352
Rapoport-Luebering Glycolytic Shunt	0.868123	2.55424
Cysteine Biosynthesis/Homocysteine Degradation	0.603012	1.59684
Glutamate Biosynthesis II	0.603012	1.59684
Glutamate Degradation X	0.603012	1.59684
L-cysteine Degradation III	0.603012	1.59684
UDP-D-xylose and UDP-D-glucuronate Biosynthesis	0.603012	1.59684
Leucine Degradation I	0.967646	2.13758
Valine Degradation I	1.59976	3.10059
Mitochondrial L-carnitine Shuttle Pathway	0.736093	1.38521
γ-linolenate Biosynthesis II (Animals)	0.736093	1.38521
Glutathione Redox Reactions I	3.06335	5.63084
Oxidized GTP and dGTP Detoxification	1.31156	2.39544
Cysteine Biosynthesis III (mammalia)	2.20415	3.88614
CMP-N-acetylneuraminate Biosynthesis I (Eukaryotes)	0.868123	1.50518
Purine Nucleotides Degradation II (Aerobic)	1.0035	1.65552
Gluconeogenesis I	3.75915	6.1696
Glutathione-mediated Detoxification	1.99328	3.27112
Stearate Biosynthesis I (Animals)	1.10932	1.732
Methionine Degradation I (to Homocysteine)	1.86293	2.80489
Tryptophan Degradation X (Mammalian, via Tryptamine)	1.38126	2.07234
Arginine Biosynthesis IV	1.45785	2.13579
Ethanol Degradation IV	1.79823	2.51597
Acetyl-CoA Biosynthesis I (Pyruvate Dehydrogenase Complex)	2.41867	3.27652
Glycolysis I	5.60402	7.48116
Pyrimidine Deoxyribonucleotides De Novo Biosynthesis I	2.72801	3.4703
D-myo-inositol (1,4,5,6)-Tetrakisphosphate Biosynthesis	1.90851	2.39407
D-myo-inositol (3,4,5,6)-tetrakisphosphate Biosynthesis	1.90851	2.39407
3-phosphoinositide Degradation	1.3893	1.73025
Ethanol Degradation II	2.15293	2.59331
D-myo-inositol (1,4,5)-trisphosphate Degradation	1.59976	1.26987
Tryptophan Degradation III (Eukaryotic)	2.11627	1.67376
Salvage Pathways of Pyrimidine Ribonucleotides	1.38591	0.990101
Pyridoxal 5'-phosphate Salvage Pathway	1.38906	0.88756
Folate Transformations I	2.47476	1.38512
Superpathway of Methionine Degradation	2.81328	3.93787
Hypoxia Signaling in the Cardiovascular System	2.94294	4.25374
Superoxide Radicals Degradation	1.84644	2.42897
Role of JAK family kinases in IL-6-type Cytokine Signaling	0.627967	1.45691
IL-15 Signaling	1.11709	2.53271
JAK/Stat Signaling	1.33675	2.70471
IL-2 Signaling	1.10436	2.03175
IL-3 Signaling	2.24642	3.07324
PEDF Signaling	1.05004	1.41684
Clathrin-mediated Endocytosis Signaling	14.2643	18.7129
Oncostatin M Signaling	4.24978	5.41066
IL-1 Signaling	1.51579	1.85169
IL-17A Signaling in Fibroblasts	1.43467	1.03352
NGF Signaling	2.60304	1.86143
IL-8 Signaling	5.45389	3.73812
VEGF Signaling	5.92099	7.13787
RAR Activation	0.924818	2.62244
PPAR Signaling	2.49763	1.90933
LXR/RXR Activation	1.53092	3.33061
Acute Myeloid Leukemia Signaling	1.06152	1.90933
Tec Kinase Signaling	2.59482	4.30917
PDGF Signaling	2.49763	4.03703
Corticotropin Releasing Hormone Signaling	0.928118	1.32287
AMPK Signaling	3.02787	3.92885
Unfolded protein response	2.49981	1.80202
α-Adrenergic Signaling	3.22729	4.10763
Melanoma Signaling	0.9616	1.65653
Estrogen-Dependent Breast Cancer Signaling	1.07749	1.80331
Non-Small Cell Lung Cancer Signaling	1.07749	1.80331
Cell Cycle Regulation by BTG Family Proteins	1.43467	2.22607
Hereditary Breast Cancer Signaling	2.03682	3.07817
Androgen Signaling	4.93901	7.36933
Insulin Receptor Signaling	3.329	4.94753
Pancreatic Adenocarcinoma Signaling	1.18921	1.76383
UVA-Induced MAPK Signaling	0.912337	1.35312
3-phosphoinositide Biosynthesis	0.881728	1.30557
Melanocyte Development and Pigmentation Signaling	1.10848	1.63601
ErbB2-ErbB3 Signaling	1.1967	1.75531
Role of Tissue Factor in Cancer	2.43801	3.4768
Aryl Hydrocarbon Receptor Signaling	4.16862	5.9395
GDNF Family Ligand-Receptor Interactions	1.11709	1.57086
Molecular Mechanisms of Cancer	2.30871	3.12014
Erythropoietin Signaling	1.24732	1.68436
Calcium-induced T Lymphocyte Apoptosis	1.0119	1.33965
Antiproliferative Role of TOB in T Cell Signaling	1.7719	2.33266
Calcium Transport I	1.46499	1.89704
Ketogenesis	1.46499	1.89704
Endometrial Cancer Signaling	1.10436	1.39822
Colorectal Cancer Metastasis Signaling	1.35172	1.70892
Ephrin B Signaling	5.35544	6.63946
Cell Cycle: G1/S Checkpoint Regulation	1.44144	1.7663
Production of Nitric Oxide and Reactive Oxygen Species in Macrophages	2.58172	3.13428
Noradrenaline and Adrenaline Degradation	1.86123	2.22607
Chondroitin Sulfate Degradation (Metazoa)	1.52349	1.81627
Urate Biosynthesis/Inosine 5'-phosphate Degradation	1.52349	1.81627
Prostate Cancer Signaling	1.74786	2.08363
Protein Ubiquitination Pathway	24.0158	28.6247
Thrombopoietin Signaling	1.64883	1.95908
Histamine Degradation	1.39669	1.65602
Thyroid Cancer Signaling	1.53691	1.82081
Role of PKR in Interferon Induction and Antiviral Response	1.46548	1.732
Parkinson's Signaling	1.28302	1.51323
PPARα/RXRα Activation	5.34021	6.28443
Oxidative Phosphorylation	16.9478	19.9403
D-myo-inositol-5-phosphate Metabolism	1.91511	2.24793
Cleavage and Polyadenylation of Pre-mRNA	2.59468	3.01532
Acute Phase Response Signaling	3.46799	3.9862
UDP-N-acetyl-D-galactosamine Biosynthesis II	3.81745	4.37049
Synaptic Long Term Potentiation	2.8702	3.28247
Mitochondrial Dysfunction	23.1775	26.4257
Fcγ Receptor-mediated Phagocytosis in Macrophages and Monocytes	6.18934	7.03591
Glucocorticoid Receptor Signaling	4.54682	5.14943
PTEN Signaling	3.08498	3.4768
TNFR1 Signaling	1.37236	1.54617
Oxidative Ethanol Degradation III	1.72496	1.94326
Glycogen Degradation III	3.20811	3.60947
Fatty Acid α-oxidation	1.59976	1.79236
Cancer Drug Resistance By Drug Efflux	1.25615	1.40708
BMP signaling pathway	1.78367	1.99597
Estrogen Receptor Signaling	2.56625	2.86048
Sertoli Cell-Sertoli Cell Junction Signaling	7.67827	8.55527
Neuregulin Signaling	3.99182	4.44369
CREB Signaling in Neurons	1.38831	1.53199
Endoplasmic Reticulum Stress Pathway	1.28544	1.41712
G Beta Gamma Signaling	4.2581	4.67894
Colanic Acid Building Blocks Biosynthesis	3.8458	4.22152
Isoleucine Degradation I	3.8458	4.22152
Prolactin Signaling	1.33675	1.46714
NRF2-mediated Oxidative Stress Response	11.232	12.3079
PI3K/AKT Signaling	8.62021	9.43315
Cell Cycle: G2/M DNA Damage Checkpoint Regulation	1.5996	1.75009
Role of NFAT in Regulation of the Immune Response	1.64799	1.8004
HIPPO signaling	5.53934	6.01167
Chronic Myeloid Leukemia Signaling	2.71488	2.9443
Granzyme B Signaling	4.19962	4.48977
fMLP Signaling in Neutrophils	5.36833	5.73681
Breast Cancer Regulation by Stathmin1	7.32643	7.78463
Regulation of IL-2 Expression in Activated and Anergic T Lymphocytes	2.57734	2.73785
Granzyme A Signaling	3.92716	4.17143
Regulation of Cellular Mechanics by Calpain Protease	9.7251	10.3088
Remodeling of Epithelial Adherens Junctions	20.4751	21.6888
Aldosterone Signaling in Epithelial Cells	3.9663	4.19116
Actin Nucleation by ARP-WASP Complex	10.3041	10.8557
Rac Signaling	7.72803	8.12749
CDK5 Signaling	5.15382	5.40802
14-3-3-mediated Signaling	5.44743	5.68695
Ephrin Receptor Signaling	9.66722	10.0749
Gap Junction Signaling	5.1045	5.30973
Gαq Signaling	1.99776	2.06105
CD28 Signaling in T Helper Cells	1.82241	1.87243
Tumoricidal Function of Hepatic Natural Killer Cells	3.23251	3.27112
Lipid Antigen Presentation by CD1	3.95524	3.97577
Caveolar-mediated Endocytosis Signaling	12.4787	12.5325
P2Y Purigenic Receptor Signaling Pathway	2.12954	2.12896
TCA Cycle II (Eukaryotic)	7.89682	7.88849
EIF2 Signaling	61.9668	61.7877
GNRH Signaling	2.93558	2.92389
4-1BB Signaling in T Lymphocytes	1.33072	1.32505
Cytotoxic T Lymphocyte-mediated Apoptosis of Target Cells	1.33072	1.32505
Germ Cell-Sertoli Cell Junction Signaling	11.5711	11.4631
Mitotic Roles of Polo-Like Kinase	2.12729	2.10694
Apoptosis Signaling	5.20941	5.14317
Phagosome Maturation	17.5485	17.2998
G Protein Signaling Mediated by Tubby	1.76652	1.73816
mTOR Signaling	21.3413	20.9522
p70S6K Signaling	4.14966	4.04066
Fatty Acid β-oxidation I	6.64916	6.42146
Regulation of eIF4 and p70S6K Signaling	36.2886	34.8671
Antiproliferative Role of Somatostatin Receptor 2	1.57943	1.51377
Sumoylation Pathway	8.62569	8.25892
FAK Signaling	6.66241	6.37321
Huntington's Disease Signaling	7.32659	6.99283
Chemokine Signaling	4.87606	4.63046
GM-CSF Signaling	1.84098	1.74773
Glioma Invasiveness Signaling	3.20656	3.0435
Virus Entry via Endocytic Pathways	8.97141	8.4839
Cell Cycle Control of Chromosomal Replication	3.05776	2.85322
Paxillin Signaling	6.34639	5.91319
Cyclins and Cell Cycle Regulation	1.93628	1.80331
Netrin Signaling	1.95589	1.82081
HGF Signaling	3.0558	2.83564
Mechanisms of Viral Exit from Host Cells	4.43041	4.08412
Pyrimidine Ribonucleotides Interconversion	2.22845	2.04949
Renal Cell Carcinoma Signaling	2.89007	2.65797
Gαi Signaling	1.82251	1.67057
UVC-Induced MAPK Signaling	1.71186	1.56726
Adenine and Adenosine Salvage I	1.74817	1.59684
Formaldehyde Oxidation II (Glutathione-dependent)	1.74817	1.59684
Guanine and Guanosine Salvage I	1.74817	1.59684
Spliceosomal Cycle	1.74817	1.59684
Sulfate Activation for Sulfonation	1.74817	1.59684
Uridine-5'-phosphate Biosynthesis	1.74817	1.59684
5-aminoimidazole Ribonucleotide Biosynthesis I	2.62248	2.39544
Inosine-5'-phosphate Biosynthesis II	2.62248	2.39544
Glutathione Redox Reactions II	3.49693	3.19416
Heme Degradation	3.49693	3.19416
Macropinocytosis Signaling	2.74227	2.50466
Pyrimidine Ribonucleotides De Novo Biosynthesis	3.00783	2.74096
ERK/MAPK Signaling	7.65658	6.96132
RAN Signaling	11.9793	10.8537
Purine Nucleotides De Novo Biosynthesis II	7.76139	7.01523
Cdc42 Signaling	9.95985	8.99554
RhoGDI Signaling	13.4256	12.1074
CXCR4 Signaling	4.3733	3.93691
UDP-N-acetyl-D-glucosamine Biosynthesis II	3.64457	3.27652
Leukocyte Extravasation Signaling	5.21316	4.67801
Tetrahydrofolate Salvage from 5,10-methenyltetrahydrofolate	2.84701	2.55424
Epithelial Adherens Junction Signaling	15.9268	14.2784
CCR3 Signaling in Eosinophils	2.67432	2.39733
2-ketoglutarate Dehydrogenase Complex	2.06625	1.84851
Pentose Phosphate Pathway (Oxidative Branch)	2.06625	1.84851
Proline Biosynthesis I	2.06625	1.84851
Ascorbate Recycling (Cytosolic)	1.31156	1.16838
Aspartate Biosynthesis	1.31156	1.16838
Diphthamide Biosynthesis	1.31156	1.16838
Fatty Acid β-oxidation III (Unsaturated, Odd Number)	1.31156	1.16838
Glutamate Degradation II	1.31156	1.16838
Glutathione Biosynthesis	1.31156	1.16838
NADH Repair	1.31156	1.16838
PRPP Biosynthesis I	1.31156	1.16838
S-adenosyl-L-methionine Biosynthesis	1.31156	1.16838
Ketolysis	3.15151	2.79385
Amyloid Processing	3.26454	2.89218
GDP-mannose Biosynthesis	2.41867	2.13579
Protein Kinase A Signaling	5.97254	5.25848
Folate Polyglutamylation	1.71378	1.50518
Serine Biosynthesis	1.71378	1.50518
GDP-glucose Biosynthesis	2.77634	2.42897
Ceramide Signaling	1.99438	1.74095
Glycogen Degradation II	3.81745	3.3313
Systemic Lupus Erythematosus Signaling	2.78758	2.43199
Aspartate Degradation II	2.09922	1.82609
Superpathway of Serine and Glycine Biosynthesis I	2.09922	1.82609
Pentose Phosphate Pathway	3.13407	2.7226
Agrin Interactions at Neuromuscular Junction	7.40202	6.42054
Cardiac β-adrenergic Signaling	1.66343	1.44146
Phospholipase C Signaling	6.69872	5.79672
Glucose and Glucose-1-phosphate Degradation	2.47476	2.13758
Arginine Degradation VI (Arginase 2 Pathway)	1.45785	1.25821
Pentose Phosphate Pathway (Non-oxidative Branch)	1.45785	1.25821
Proline Biosynthesis II (from Arginine)	1.45785	1.25821
Zymosterol Biosynthesis	1.45785	1.25821
RhoA Signaling	10.0128	8.63726
tRNA Charging	10.8339	9.27093
Glutaryl-CoA Degradation	3.56898	3.04095
BER pathway	2.59468	2.20416
Induction of Apoptosis by HIV1	2.42598	2.05733
Integrin Signaling	19.1233	16.1956
Prostanoid Biosynthesis	1.63915	1.38512
Mismatch Repair in Eukaryotes	3.322	2.80489
Methylglyoxal Degradation III	2.01107	1.69396
Role of NFAT in Cardiac Hypertrophy	2.21327	1.86324
Signaling by Rho Family GTPases	12.7097	10.5966
Mevalonate Pathway I	1.82696	1.51971
DNA Double-Strand Break Repair by Non-Homologous End Joining	2.1862	1.81627
Telomere Extension by Telomerase	2.01579	1.65602
Cholesterol Biosynthesis I	1.66586	1.36835
Cholesterol Biosynthesis II (via 24,25-dihydrolanosterol)	1.66586	1.36835
Cholesterol Biosynthesis III (via Desmosterol)	1.66586	1.36835
Tight Junction Signaling	11.3943	9.3448
Actin Cytoskeleton Signaling	19.4919	15.8584
Regulation of Actin-based Motility by Rho	13.6451	11.0971
Superpathway of Geranylgeranyldiphosphate Biosynthesis I (via Mevalonate)	1.86293	1.51323
Vitamin-C Transport	1.52349	1.23561
Superpathway of Cholesterol Biosynthesis	3.40426	2.75375
Dopamine-DARPP32 Feedback in cAMP Signaling	1.7624	1.42404
Dopamine Receptor Signaling	2.72228	2.18631
Gα12/13 Signaling	3.42376	2.73719
Melatonin Signaling	1.43317	1.13801
Thrombin Signaling	4.18627	3.23893
NF-κB Activation by Viruses	2.40361	1.85413
Semaphorin Signaling in Neurons	4.0961	3.13466
Neuroprotective Role of THOP1 in Alzheimer's Disease	2.8229	2.14823
Telomerase Signaling	3.09315	2.29904
Cardiac Hypertrophy Signaling	4.28258	3.1486
Synaptic Long Term Depression	1.30183	0.940846
Role of CHK Proteins in Cell Cycle Checkpoint Control	2.33246	1.65653
Axonal Guidance Signaling	7.81218	5.20247
CTLA4 Signaling in Cytotoxic T Lymphocytes	2.68472	1.74342
Calcium Signaling	2.77522	1.7762
Cellular Effects of Sildenafil (Viagra)	2.13525	1.05838
Reelin Signaling in Neurons	1.47135	0.691557
Hepatic Fibrosis / Hepatic Stellate Cell Activation	2.05175	0.775312
Diseases and Bio Functions	- log ( p-value)
	Co CSC CTL	Co CSC i
quantity of actin stress fibers	0	5.31836
quantity of actin filaments	0	5.19146
quantity of filaments	0	5.07504
detachment of cells	5.78645	0
organization of collagen fibrils	4.94275	0
attachment of cells	4.82309	0
hydrolysis of protein fragment	0	6.1945
hydrolysis of protein	0	5.63786
glycolysis of cells	0	5.16745
synthesis of ATP	6.18142	0
production of reactive oxygen species	6.23324	0
degradation of hydrogen peroxide	4.84653	0
transport of endosomes	0	5.60279
differentiation of cells	0	5.60445
vasculogenesis	0	5.10017
endoplasmic reticulum stress response	10.3545	12.4895
central nervous system primitive neuroectodermal tumor	0	6.96005
mitochondrial respiratory chain deficiency	0	6.79797
urinary tract tumor	0	6.65218
primitive neuroectodermal brain tumor	0	6.60874
renal cancer	0	6.48638
Renal Cancer and Tumors	0	6.40168
neuroblastoma	0	6.37559
renal lesion	0	6.21879
mucoepidermoid carcinoma	0	6.19321
leukodystrophy	0	6.11479
transport of vesicles	0	6.04307
stage 2 breast cancer	0	5.93562
fusion of cellular membrane	0	5.89916
formation of skin	0	5.89386
metastatic nasopharyngeal cancer	0	5.88672
recurrent nasopharyngeal cancer	0	5.88672
stage 2A non-small cell lung carcinoma	0	5.88672
stage 2b non-small cell lung carcinoma	0	5.88672
stage I multiple myeloma	0	5.88672
molecular cleavage of protein fragment	0	5.71932
metastatic bladder cancer	0	5.6954
binding of DNA	0	5.62174
subcutaneous panniculitis-like T-cell lymphoma	0	5.60279
stage 2 breast carcinoma	0	5.58238
lysosomal storage disease	0	5.52692
metastatic breast or ovarian malignant neoplasm	0	5.4931
EGFR mutation negative squamous non-small cell lung cancer	0	5.47581
relapsed metastasis	0	5.47581
thymic carcinoma	0	5.45308
BRCA mutation positive malignant solid tumor	0	5.41066
BRCA1 mutation positive cancer	0	5.41066
hydrolysis of nucleotide	0	5.35135
metastatic breast cancer	0	5.33666
adult precursor T-cell lymphoblastic leukemia-lymphoma	0	5.31836
ovarian germ cell tumor	0	5.31836
stage 3 bladder cancer	0	5.31836
stage 4 large cell lung cancer	0	5.31836
unresectable bladder cancer	0	5.31836
ovarian sex cord-stromal tumor	0	5.3003
stage 4 nasopharyngeal carcinoma	0	5.3003
stage 4C head and neck cancer	0	5.3003
stage III nasopharyngeal carcinoma	0	5.3003
cancer of unknown primary	0	5.26687
stage 4 EGFR mutation negative non small cell lung carcinoma	0	5.26687
stage 4a cancer	0	5.26687
stage 4b cancer	0	5.26687
stage II non-small cell lung cancer	0	5.26687
transport of Golgi vesicles	0	5.25851
metastatic uterine cancer	0	5.25274
stage 4 lung carcinoma	0	5.19529
metastatic cervical cancer	0	5.19146
transmembrane potential of mitochondria	0	5.19143
Philadelphia positive precursor cell acute lymphoblastic leukemia	0	5.15792
carcinoma in larynx	0	5.15792
clear cell ovarian cancer	0	5.1483
apoptosis of kidney cell lines	0	5.13793
peritoneal tumor	0	5.13055
stage 4 bladder cancer	0	5.07121
stage II multiple myeloma	0	5.07121
stage III multiple myeloma	0	5.07121
local neoplasm recurrence	0	5.03565
metastatic adrenal gland tumor	0	5.03565
advanced ovarian germ cell tumor	0	5.03336
cervical adenosquamous carcinoma	0	5.03336
recurrent cervical carcinoma	0	5.03336
recurrent ovarian germ cell tumor	0	5.03336
stage 4b cervical cancer	0	5.03336
quantity of tumor cell lines	0	5.02254
anal canal cancer	0	5.01808
scattered Merkel-cell carcinoma	0	5.01808
tetramerization of protein	0	5.01688
disassembly of filaments	0	5.0122
lymphoplasmacytoid lymphoma	0	5.0122
stage 3c cancer	0	4.98824
Mitochondrial complex I deficiency	0	4.98346
refractory Hodgkin lymphoma	0	4.98346
stage 4 nonsquamous non-small cell lung carcinoma	0	4.97457
congenital anomaly of skin	0	4.94909
cell proliferation of melanoma cell lines	0	4.9409
cell death of embryonic cell lines	0	4.925
arrest in mitosis of cervical cancer cell lines	0	4.90667
ALK fusion negative EGFR sensitizing mutation negative non-squamous non-small cell lung cancer	0	4.90655
light chain associated amyloidosis	0	4.90655
stage IV non-small-cell lung cancer expressing wild-type EGFR	0	4.90655
undifferentiated epithelial ovarian cancer	0	4.90655
locally advanced breast cancer	0	4.90435
recurrent central nervous system tumor	0	4.87786
recurrent epithelial ovarian cancer	0	4.87786
untreated mantle cell lymphoma	0	4.86899
urethral cancer	0	4.83925
apoptosis of epithelial cell lines	0	4.8258
relapsed advanced cancer	0	4.79892
Philadelphia chromosome positive leukemia	0	4.78659
cell death of epithelial cells	5.404	8.38673
urinary tract cancer	5.25107	7.7946
cell death of kidney cell lines	5.19196	7.63255
cell death of epithelial cell lines	5.04551	7.39785
cell death of kidney cells	5.41693	7.79736
early breast cancer	5.05561	6.9607
formation of actin stress fibers	6.30699	8.59588
necrosis of epithelial tissue	7.54648	10.1353
catecholamine-secreting tumor	5.55121	7.36155
lichen planus	9.898	13.121
mucinous adenocarcinoma	4.9599	6.56585
stage 4 small cell lung cancer	4.65476	6.14321
formation of filaments	9.61097	12.6522
apoptosis of breast cancer cell lines	6.50579	8.55174
cervical adenocarcinoma	4.93073	6.3968
formation of actin filaments	7.40772	9.57937
cell death of breast cancer cell lines	8.50188	10.9046
mucinous neoplasm	5.65413	7.24064
recurrent cervical cancer	4.79939	6.14603
dysmyelination	5.10319	6.47405
cleavage of cells	4.82309	6.07123
mitochondrial disorder	5.56624	6.97516
cell proliferation of colorectal cancer cell lines	5.20467	6.51084
leukoencephalopathy	7.38123	9.2137
chronic kidney disease	5.64889	7.00183
apoptosis of lung cancer cell lines	4.95652	6.12892
proteolysis	4.93278	6.09304
apoptosis of carcinoma cell lines	6.36755	7.78003
cancer of exocrine gland	5.53428	6.75075
formation of cytoskeleton	8.53005	10.3974
transport of protein	11.8705	14.4641
anoikis of tumor cell lines	5.16216	6.27819
chronic skin disorder	17.1372	20.7723
lung adenocarcinoma	7.02299	8.49783
chronic psoriasis	20.5455	24.7797
size of cells	7.24166	8.71949
salivary gland carcinoma	6.08405	7.31558
folding of protein	14.1285	16.9561
infection by Hepatitis C virus	5.83635	6.99012
peritoneal carcinoma	5.26272	6.26335
angioimmunoblastic T-cell lymphoma	5.1045	6.06976
apoptosis of sarcoma cell lines	5.74667	6.82324
small GTPase mediated signal transduction	5.68301	6.74366
cell proliferation of fibroblasts	5.39014	6.3819
accumulation of polysaccharide	4.67251	5.50204
salivary gland tumor	5.38054	6.31325
proliferation of lung cancer cell lines	6.41257	7.52
cell death of lung cancer cell lines	6.19346	7.23314
autoimmune pancreatitis	5.88601	6.85472
cell death of melanoma cell lines	7.8161	9.0696
inborn error of carbohydrate metabolism	6.59695	7.62349
gastric cardia cancer	5.09775	5.86532
organization of actin cytoskeleton	6.22278	7.12923
stabilization of protein	10.5337	12.0574
transactivation of RNA	5.34816	6.10558
splicing of RNA	26.9314	30.7201
organization of filaments	7.79121	8.8631
cell viability of breast cancer cell lines	7.07232	8.03746
localization of protein	6.72544	7.58229
Dementia	7.40467	8.34539
organization of cytoskeleton	18.5972	20.9381
arrest in mitosis	4.78103	5.38265
thyroid adenoma	5.21943	5.8643
catabolism of protein	23.2902	26.1534
autophagy	5.84856	6.56328
adenoma	5.96739	6.68028
germ cell cancer	4.98546	5.55742
organismal death	11.4662	12.7652
productive infection of cervical cancer cell lines	8.30745	9.23575
transactivation	5.39142	5.9809
hematologic cancer	6.82746	7.51309
amyloidosis	7.6237	8.37974
hematological neoplasia	6.87405	7.55294
biliary tract adenocarcinoma	4.91287	5.39305
polymerization of protein	10.2652	11.2534
progressive multiple myeloma	5.23853	5.73524
cholangiocarcinoma	5.03118	5.50369
enteropathy associated T cell lymphoma	4.89202	5.34653
adhesion of breast cancer cell lines	9.82075	10.7154
replication of RNA virus	16.6956	18.2001
processing of RNA	46.8594	51.0456
Alzheimer disease	6.48905	7.05609
repair of DNA	5.70077	6.18752
mitosis of cervical cancer cell lines	5.56514	6.03932
anoikis	6.57547	7.1284
tauopathy	6.88319	7.45841
apoptosis of leukemia cell lines	5.59176	6.0465
replication of virus	17.6819	19.0674
stage 3B cancer	6.03565	6.50705
peritoneal cavity cancer	4.94232	5.31186
CD20 negative acute lymphocytic leukemia	7.89695	8.48545
metabolism of purine nucleotide	5.10459	5.47581
lymphohematopoietic neoplasia	6.90639	7.40207
lymphohematopoietic cancer	6.93015	7.42049
inborn error of lipid metabolism	4.92459	5.26687
organization of cytoplasm	25.5743	27.2343
cell viability	17.771	18.9036
psoriasis	17.6932	18.8058
apoptosis of tumor cell lines	27.1271	28.7806
cell death of carcinoma cell lines	8.01659	8.50436
autosomal recessive disease	6.62303	7.00992
B-cell childhood acute lymphoblastic leukemia	5.44545	5.75966
recurrent pelvic tumor	5.97172	6.31325
synthesis of L-amino acid	6.26404	6.60261
formation of vesicles	4.7582	5.01368
replication of Influenza A virus	20.7006	21.7846
processing of mRNA	28.4969	29.8838
intermediate disease stage peripheral arterial disease	8.49824	8.89955
Dermatitis	11.1834	11.7026
receptor-mediated endocytosis	9.08276	9.49915
stage 2-3 breast cancer	9.08276	9.49915
high grade sarcoma	4.75894	4.97457
apoptosis of cervical cancer cell lines	13.2763	13.8766
bile duct adenocarcinoma	6.48448	6.76269
development of cytoplasm	12.4205	12.9457
apoptosis	35.0553	36.4811
formation of focal adhesions	7.15297	7.43681
metabolism of protein	52.5192	54.5306
pretreated Waldenström macroglobulinemia	5.42349	5.63096
pretreated lymphoplasmacytoid lymphoma	5.42349	5.63096
cell survival	18.0097	18.6986
shape change of tumor cell lines	9.49987	9.84976
invasion of cells	21.7558	22.5447
cell viability of tumor cell lines	17.7957	18.4087
necrosis	36.6059	37.8591
cell death of tumor cell lines	38.1592	39.4545
stage 3-4 breast cancer	8.49833	8.7564
endocytosis	13.1799	13.5714
metastatic non-small-cell lung cancer	10.0128	10.2916
splicing of mRNA	15.121	15.5399
thyroid follicular adenoma	4.90373	5.03565
migration of sarcoma cell lines	12.6794	13.0067
initiation of translation of mRNA	21.2713	21.8119
morphology of mitochondria	7.65318	7.8327
recurrent leukemia	5.12148	5.2299
cell death of cervical cancer cell lines	17.9114	18.289
translation of protein	32.1949	32.8435
stage 4 lung cancer	10.7799	10.98
apoptosis of colorectal cancer cell lines	8.04359	8.18654
translation of mRNA	33.1768	33.7445
cell death of sarcoma cell lines	7.48564	7.60672
cell death	46.0764	46.7752
advanced non-small cell lung carcinoma	9.52549	9.66582
migration of melanoma cell lines	6.9011	6.99618
mitosis	7.39258	7.49041
inflammation of joint	4.93337	4.98764
translation	35.6888	36.0485
recurrent acute leukemia	4.9599	5.00907
translation of RNA	33.408	33.7373
angiogenesis	7.05701	7.12565
metabolism of nucleic acid component or derivative	7.23409	7.2996
Parkinson's disease	8.78397	8.85755
growth of yeast	10.9091	10.9957
aggregation of cells	5.02536	5.04991
childhood acute lymphoblastic leukemia	6.01401	6.02499
atopic dermatitis	7.81697	7.8259
cell death of leukemia cell lines	6.54075	6.54172
relapsed lymphocytic leukemia	5.03118	5.01688
Huntington's Disease	6.57168	6.54751
engulfment of cells	7.19857	7.15702
stage 3 breast cancer	8.34029	8.28178
expression of protein	29.9168	29.6688
morphology of cells	23.7497	23.5368
disorder of basal ganglia	15.9118	15.7622
initiation of expression of RNA	12.7113	12.5905
Viral Infection	54.8716	54.3342
autosomal dominant motor neuron disease	8.21294	8.11603
proliferation of cells	54.4991	53.8547
rheumatoid arthritis	5.94347	5.85087
proliferation of connective tissue cells	5.32157	5.23833
autosomal dominant disease	15.7466	15.4657
precursor T-cell lymphoblastic leukemia-lymphoma	5.16172	5.06411
hereditary motor and sensory neuropathy	5.54133	5.43415
infection of embryonic cell lines	19.6422	19.2234
infection of epithelial cell lines	19.5278	19.0994
cell movement of sarcoma cell lines	16.9796	16.5924
growth of organism	9.98435	9.73715
caveolinopathy	6.36363	6.20008
oligomerization of protein	6.36363	6.20008
infection of kidney cell lines	19.4801	18.9786
adult acute lymphocytic leukemia	5.33887	5.19529
stage 1-2 non-small cell lung cancer	10.7162	10.4237
DNA recombination	12.9762	12.61
cell movement of endothelial cells	6.48585	6.30132
Clathrin mediated endocytosis	5.94455	5.77236
stage I-IIIA non-small cell lung carcinoma	10.5388	10.2325
cellular homeostasis	5.17257	5.01642
peripheral arterial disease	9.52519	9.23575
microtubule dynamics	15.7301	15.219
cell movement of tumor cell lines	20.5326	19.8651
invasion of tumor cell lines	20.942	20.2601
metastatic lung carcinoma	10.9236	10.5567
sensory neuropathy	5.36112	5.17964
migration of endothelial cells	5.91733	5.71237
organization of organelle	21.3614	20.5952
M phase	7.65658	7.3519
relapsed acute leukemia	5.63705	5.40802
metastatic lung cancer	11.4119	10.9319
organization of nucleus	5.2492	5.02726
relapsed Waldenström macroglobulinemia	6.14806	5.88672
metastatic solid tumor	5.91129	5.65117
childhood acute leukemia	6.02946	5.76335
cell movement of melanoma cell lines	11.1252	10.6261
expression of mRNA	30.0484	28.6517
initiation of translation of protein	22.8645	21.7941
expression of RNA	11.7353	11.178
hereditary polyneuropathy	6.69337	6.36876
relapsed acute lymphocytic leukemia	5.55814	5.28677
invasion of breast cancer cell lines	14.3463	13.6334
cell death of bone cancer cell lines	5.65659	5.37293
cell death of neuroblastoma cell lines	7.50563	7.12923
cell movement	20.3637	19.3323
nuclear export	7.40202	7.02605
engulfment of tumor cell lines	7.38123	7.00467
synthesis of protein	31.2876	29.6275
CD20 positive diffuse large B-cell non-Hodgkin lymphoma	7.08769	6.70894
metabolism of amino acids	5.50665	5.20764
migration of tumor cell lines	18.6786	17.6574
infection of hepatoma cell lines	7.08445	6.69039
relapsed malignant lymphoid neoplasm	6.77149	6.39242
infection of cervical cancer cell lines	16.2033	15.2825
refractory hematologic cancer	6.13475	5.7761
organization of mitochondria	5.29317	4.98346
cell spreading	12.171	11.4511
cell spreading of tumor cell lines	10.3712	9.74947
hypersensitive reaction	7.83356	7.351
M phase of tumor cell lines	7.73542	7.24757
advanced lung cancer	9.98055	9.34616
nuclear export of mRNA	6.18142	5.75966
pediatric cancer	7.37314	6.86732
high risk malignant hematological system tumor	5.44545	5.06778
dyskinesia	5.54132	5.1557
export of mRNA	6.73852	6.26335
infection by HIV-1	25.7551	23.9244
metastasis	8.83144	8.17455
benign neoplasm of female genital organ	7.27992	6.73167
cell proliferation of breast cancer cell lines	12.6394	11.6638
non-small cell lung cancer	10.3677	9.56474
relapsed hematologic cancer	7.37329	6.79575
metastatic carcinoma	8.2566	7.60702
infection of cells	40.5689	37.3745
recurrent hematologic cancer	8.71498	8.02173
adhesion of epithelial cells	6.26767	5.76867
endocytosis by eukaryotic cells	5.54642	5.10484
interphase	6.14616	5.65623
disorder of lipid metabolism	6.82462	6.27909
migration of fibrosarcoma cell lines	10.9159	10.0401
nuclear export of RNA	7.42988	6.82959
stage 1 non-small cell lung carcinoma	10.7458	9.86966
migration of prostate cancer cell lines	6.11143	5.61021
stage I lung cancer	11.2707	10.3413
transport of mRNA	6.66585	6.11479
neurological signs	5.66461	5.19115
relapsed lymphoma	6.57547	6.02499
infection by RNA virus	35.3132	32.3345
export of RNA	7.77514	7.11218
cell death of lymphoma cell lines	5.59147	5.11438
formation of nuclear envelope	5.24628	4.79195
primary systemic amyloidosis	5.24628	4.79195
infection by Human parainfluenza virus 3	6.12117	5.59103
infection by lymphocytic choriomeningitis virus	6.99621	6.39023
HIV infection	24.3733	22.2587
Waldenström macroglobulinemia	18.8868	17.2454
synthesis of purine nucleotide	7.93716	7.24064
chronic pancreatitis	5.75981	5.25274
cell movement of fibrosarcoma cell lines	12.8562	11.7215
recombination	12.8135	11.6767
systemic autoimmune syndrome	5.69988	5.19131
infection by Retroviridae	24.2662	22.0983
formation of cellular protrusions	5.2697	4.79695
recurrent lymphoma	7.79121	7.0904
formation of nucleus	6.81006	6.19321
relapsed Hodgkin lymphoma	7.35176	6.67854
T-cell leukemia	5.93453	5.3843
infection of tumor cell lines	21.9332	19.8933
advanced stage peripheral arterial disease	7.97461	7.19965
refractory malignant tumor	6.29982	5.68369
neutropenia	5.31705	4.789
transport of RNA	8.59134	7.73651
cell viability of myeloma cell lines	7.68288	6.91764
cell movement of bone cancer cell lines	6.25551	5.62782
recurrent cancer	7.65213	6.88121
carcinoma in lung	10.9515	9.83945
accumulation of ganglioside	5.45244	4.86899
adhesion of tumor cell lines	15.0574	13.4384
autosomal dominant neuropathy	7.97776	7.11562
relapsed B-cell non-Hodgkin lymphoma	6.24754	5.55742
cell cycle progression	11.8242	10.5178
cell movement of prostate cancer cell lines	6.69337	5.9395
neuromuscular disease	16.7232	14.8363
recurrent lymphoid cancer	7.7647	6.88355
adult T cell leukemia	5.56545	4.9335
Nonaka myopathy	5.69518	5.04756
transport of molecule	11.7954	10.4516
cell proliferation of tumor cell lines	29.213	25.829
nuclear export of molecule	7.75431	6.82929
Movement Disorders	14.5125	12.7736
differentiation of osteoblasts	9.14457	8.04669
differentiation of bone cells	5.87458	5.15984
infection by Flaviviridae	8.11673	7.12601
metabolism of nucleoside triphosphate	9.48116	8.3136
adult leukemia	8.07899	7.08287
blood protein disorder	12.2473	10.7362
cell spreading of sarcoma cell lines	6.26404	5.48855
relapsed B-cell malignant tumor	7.91091	6.92645
processing of rRNA	15.2217	13.3057
autosomal dominant myopathy	23.5015	20.4955
cell death of colorectal cancer cell lines	8.39331	7.31627
synthesis of alpha-amino acid	6.88426	5.98129
chronic myeloid leukemia	6.47939	5.6245
hereditary neuropathy	11.4853	9.9502
interphase of tumor cell lines	5.93827	5.1412
viral entry by Influenza virus	6.52211	5.63084
homologous recombination	13.0908	11.3017
lung cancer	11.1361	9.61361
Charcot-Marie-Tooth disease	5.83009	5.02726
respiratory system tumor	11.0324	9.50706
peripheral vascular disease	6.04362	5.20647
migration of cells	17.3061	14.9041
distal myopathy	5.85169	5.03565
systemic amyloidosis	5.85169	5.03565
viral entry of carcinoma cell lines	5.85169	5.03565
viral entry of lung cancer cell lines	5.85169	5.03565
polyneuropathy	6.04282	5.18834
lung tumor	11.4688	9.83931
myelodysplastic syndrome	9.25486	7.91313
targeting of protein	9.5432	8.14801
cell movement of breast cancer cell lines	17.955	15.3246
necrosis of prostate cancer cell lines	6.37683	5.43312
synthesis of reactive oxygen species	7.8161	6.64982
progressive motor neuropathy	11.6241	9.88465
cell proliferation of carcinoma cell lines	6.57787	5.58182
stage 1 metastatic non-small-cell lung carcinoma	7.89695	6.69996
viral entry of tumor cell lines	8.23908	6.97864
homologous recombination of cells	15.7866	13.3708
assembly of protein-protein complex	6.13105	5.18688
recurrent multiple myeloma	10.2346	8.64459
recombination of cells	16.1507	13.6197
familial motor neuron disease	6.84559	5.76867
alternative splicing of mRNA	6.64916	5.60279
metabolism of reactive oxygen species	9.06058	7.63457
benign neoplasia	9.95475	8.35935
hereditary myopathy	16.1857	13.5682
relapsed mantle cell lymphoma	8.38162	7.0184
invasion of melanoma cell lines	6.57547	5.50599
thoracic cancer	11.0907	9.28606
Rheumatic Disease	5.85775	4.88839
smooth muscle tumor	5.98655	4.99279
CD20 positive diffuse B-cell lymphoma	8.12835	6.77718
CD20 positive lymphoproliferative disorder	6.49665	5.41066
migration of breast cancer cell lines	16.7092	13.9086
thoracic neoplasm	11.5388	9.59843
export of molecule	6.97743	5.80181
internalization by tumor cell lines	8.48363	7.01773
stage 3 cancer	10.2191	8.43654
anemia	11.9094	9.81502
metabolism of nucleotide	6.22186	5.12494
aggregation of blood platelets	6.54775	5.38634
biosynthesis of nucleoside triphosphate	8.46497	6.96005
autoimmune glomerulonephritis	6.87086	5.63096
Hodgkin disease	6.01109	4.91608
fatty acid metabolism	5.97578	4.87628
adhesion of kidney cell lines	6.32279	5.15792
plasma cell dyscrasia	13.4608	10.9777
mammary tumor	12.1127	9.84491
M phase of cervical cancer cell lines	9.92284	7.94544
breast cancer	11.9149	9.4996
cytokinesis of cervical cancer cell lines	6.24754	4.96514
benign connective or soft tissue neoplasm	6.41462	5.06018
advanced malignant tumor	7.98572	6.27781
peripheral T-cell lymphoma	8.02396	6.30374
TNM stage III breast cancer	6.46378	5.01368
stage 4 solid tumor	6.52741	5.05563
myelomonocytic leukemia	6.35731	4.88042
cell movement of lung cancer cell lines	7.24166	5.5568
juvenile dermatomyositis	19.6466	15.0033
invasion of prostate cancer cell lines	8.73234	6.62086
breast or ovarian cancer	7.76349	5.81163
Diamond-Blackfan anemia	7.85575	5.86532
metabolism of DNA	8.79304	6.51496
benign thyroid nodule	15.9565	11.8168
congenital aplastic anemia	8.51732	6.27819
constitutional bone marrow failure syndrome	8.65825	6.37798
Emery-Dreifuss muscular dystrophy	23.2205	17.0834
viral entry by virus	7.77514	5.71773
congenital anemia	9.38405	6.86307
autosomal dominant Emery-Dreifuss muscular dystrophy	21.7806	15.8606
aplastic anemia	9.20772	6.68255
biosynthesis of purine ribonucleotide	6.87086	4.97457
Marfan syndrome	6.73852	4.87786
morphology of nucleus	7.57707	5.46069
organization of Golgi apparatus	6.95807	5.0122
laminopathy	14.5175	10.4227
secondary acute myeloid leukemia	7.08434	5.07966
cell movement of carcinoma cell lines	7.00767	4.97333
dermatomyositis	11.2405	7.60852
Duchenne muscular dystrophy	10.7519	5.84119
cell movement of brain cancer cell lines	7.5478	0
progressive muscular dystrophy	7.41505	0
dystrophy of muscle	7.25627	0
migration of brain cancer cell lines	6.71478	0
dystrophy	6.36612	0
migration of lung cancer cell lines	6.3141	0
benign cold thyroid nodule	6.26404	0
chemoresistant acute myeloid leukemia	6.19304	0
acute myeloid leukemia associated with myelodysplastic syndrome	6.12757	0
connective or soft tissue tumor	6.08279	0
bone lesion	5.91974	0
cytopenia	5.83417	0
secondary myelodysplastic syndrome	5.79878	0
migration of carcinoma cell lines	5.79221	0
concentration of ATP	5.75981	0
chronic myelomonocytic leukemia	5.73565	0
hemolytic anemia	5.73565	0
allergy	5.7086	0
peripheral neuropathy	5.70226	0
stage 3 diffuse B-cell lymphoma	5.69885	0
internalization of protein	5.63645	0
demyelinating peripheral neuropathy	5.5928	0
recurrent malignant solid tumor	5.59266	0
childhood myelodysplastic syndrome	5.56884	0
de novo myelodysplastic syndrome	5.56884	0
degradation of mitochondria	5.56884	0
relapsed malignant solid tumor	5.56514	0
atrophy of muscle	5.53284	0
accumulation of RNA	5.514	0
adhesion of embryonic cell lines	5.49101	0
stage 1-2 non-Hodgkin disease	5.49101	0
adhesion of connective tissue cells	5.47899	0
budding of lentivirus	5.45244	0
fragmentation of mitochondria	5.44872	0
cell proliferation of sarcoma cell lines	5.4457	0
apoptosis of prostate cancer cell lines	5.43356	0
X-linked hereditary disease	5.41905	0
adhesion of melanoma cell lines	5.35139	0
myelodysplastic syndrome without excess blasts	5.35139	0
refractory cytopenia	5.35139	0
stage 2 mantle cell lymphoma	5.35139	0
stage 3 mantle cell lymphoma	5.35139	0
stage 4 mantle cell lymphoma	5.35139	0
growth of connective tissue	5.32538	0
sideroblastic anemia	5.29317	0
stage 4 diffuse B-cell lymphoma	5.29317	0
infection by Dengue virus 2	5.2584	0
budding of virus	5.25429	0
formation of invadopodia	5.25429	0
delay in initiation of mitotic exit of cervical cancer cell lines	5.24628	0
neurogenic muscular atrophy	5.2349	0
quantity of focal adhesions	5.21943	0
synthesis of amino acids	5.21943	0
adhesion of kidney cells	5.20283	0
invasion of carcinoma cell lines	5.19907	0
hemolysis	5.18165	0
invasive breast carcinoma	5.17894	0
membranous glomerulonephritis	5.17854	0
import of protein	5.14537	0
aggregation of blood cells	5.11222	0
Ewing's sarcoma	5.10492	0
adhesion of epithelial cell lines	5.10459	0
release of virus	5.10459	0
congenital disorder of glycosylation type 1	5.09775	0
Philadelphia positive T-cell precursor acute lymphoblastic leukemia	5.08772	0
endocytosis by tumor cell lines	5.0707	0
recurrent non-Hodgkin disease	5.05561	0
invasive breast cancer	5.04188	0
advanced malignant solid tumor	5.01372	0
refractory cytopenia with unilineage dysplasia	5.00339	0
cell viability of neuroblastoma cell lines	4.95341	0
PML-RARA mutation positive adult acute myeloid leukemia	4.94981	0
advanced stage carcinoma	4.93112	0
Philadelphia positive B-cell precursor acute lymphoblastic leukemia	4.91994	0
childhood acute myeloid leukemia	4.91994	0
proliferation of prostate cancer cell lines	4.91369	0
invasion of brain cancer cell lines	4.87985	0
CD20 positive recurrent non Hodgkin's lymphoma	4.8692	0
migration of blood cells	4.86817	0
mitosis of tumor cell lines	4.85284	0
collagen disease	4.84653	0
migration of tumor cells	4.82309	0
adhesion of leukemia cell lines	4.78427	0
leukopenia	4.78427	0
high grade lymphocytic cancer	4.78389	0
progressive tumor	4.77289	0
metastatic ovarian cancer	4.7639	0
ALK fusion negative EGFR activating mutation negative non-squamous non-small cell lung cancer	4.74571	0
refractory anemia with excess blasts in transformation	4.74571	0
proliferation of lung cell lines	4.71313	0
refractory lymphoma	4.71114	0
multiple myeloma	4.70852	0
degradation of DNA	4.67971	0
leukocyte migration	4.6604	0
refractory anemia with ringed sideroblasts	4.65476	0
cell movement of tumor cells	4.64342	0

## Sheet: Co CPCs CTL vs CO CPCs i 2
Additional File 4.3. Top IPA Canonical Pathways, Diseases and Bio Functions identified as enrichment in Co CPCs CTL vs Co CPCs i Post I vs Co CPCs i 1h Post R vs Co CPCs i 16h Post R
Only pathways and Functions with -log(p-value) higher than 1,3 are considered as significantly enriched (95% confidence)
Canonical Pathway	- log ( p-value)
	Co CPC CTL	Co CPC i Post I	Co CPC i 1h Post R	Co CPC i 16h Post R
Hepatic Fibrosis / Hepatic Stellate Cell Activation	2.05175	0.540946	0.906762	0.307956
PRPP Biosynthesis I	1.31156	1.50025	1.31124	0.436242
Cholesterol Biosynthesis I	1.66586	0	1.66518	0.561958
Cholesterol Biosynthesis II (via 24,25-dihydrolanosterol)	1.66586	0	1.66518	0.561958
Cholesterol Biosynthesis III (via Desmosterol)	1.66586	0	1.66518	0.561958
PPAR Signaling	2.49763	1.27873	1.84729	1.11467
Cellular Effects of Sildenafil (Viagra)	2.13525	1.63281	1.16762	0.970114
Calcium Signaling	2.77522	3.32829	1.5602	1.28472
IL-17A Signaling in Fibroblasts	1.43467	0	0.747136	0.66564
Zymosterol Biosynthesis	1.45785	0.308694	1.4574	0.693327
Cancer Drug Resistance By Drug Efflux	1.25615	1.90363	1.25514	0.605952
5-aminoimidazole Ribonucleotide Biosynthesis I	2.62248	1.50025	2.62198	1.26727
Induction of Apoptosis by HIV1	2.42598	1.34548	2.02939	1.18897
Ceramide Signaling	1.99438	1.73871	1.69749	1.00615
T Cell Receptor Signaling	0.899035	0.588342	1.3182	0.453676
Telomerase Signaling	3.09315	3.44646	1.3182	1.57643
NF-κB Activation by Viruses	2.40361	1.42887	1.46967	1.27507
Calcium Transport I	1.46499	2.66376	1.46444	0.804076
Tight Junction Signaling	11.3943	8.14162	8.33931	6.27678
PAK Signaling	5.92099	5.42145	3.2742	3.28832
Reelin Signaling in Neurons	1.47135	0.750295	0.613745	0.837679
NGF Signaling	2.60304	1.69012	1.4846	1.48542
Estrogen Receptor Signaling	2.56625	1.79262	1.49772	1.47682
Superpathway of Cholesterol Biosynthesis	3.40426	1.21691	3.40277	2.03283
Cardiac β-adrenergic Signaling	1.66343	2.65233	1.22447	1.01259
Gα12/13 Signaling	3.42376	2.60854	3.42073	2.13151
Folate Transformations I	2.47476	1.98268	1.63857	1.55989
P2Y Purigenic Receptor Signaling Pathway	2.12954	2.24929	1.86345	1.36683
Regulation of IL-2 Expression in Activated and Anergic T Lymphocytes	2.57734	1.16819	2.96465	1.65808
Cytotoxic T Lymphocyte-mediated Apoptosis of Target Cells	1.33072	0.638237	0.955218	0.86344
4-1BB Signaling in T Lymphocytes	1.33072	0.638237	1.32986	0.86344
Dopamine Receptor Signaling	2.72228	2.64192	1.99386	1.76872
IL-8 Signaling	5.45389	4.76046	3.78248	3.5487
ILK Signaling	13.1082	10.9046	9.54077	8.63802
CTLA4 Signaling in Cytotoxic T Lymphocytes	2.68472	1.83138	2.03168	1.77628
Cleavage and Polyadenylation of Pre-mRNA	2.59468	3.12026	2.5938	1.73084
Nucleotide Excision Repair Pathway	1.43467	0	0	0.957852
Role of PKR in Interferon Induction and Antiviral Response	1.46548	0.603186	1.46445	0.994449
TNFR1 Signaling	1.37236	0	1.37131	0.931721
HIF1α Signaling	1.14398	1.52838	0.606018	0.77956
Prolactin Signaling	1.33675	1.26021	0.669548	0.929755
Epithelial Adherens Junction Signaling	15.9268	12.8673	13.9645	11.2086
Antiproliferative Role of Somatostatin Receptor 2	1.57943	2.48849	1.28768	1.12327
Axonal Guidance Signaling	7.81218	5.26072	4.34725	5.57942
Actin Cytoskeleton Signaling	19.4919	16.793	15.9716	14.1341
BMP signaling pathway	1.78367	1.32168	1.78212	1.29341
CD28 Signaling in T Helper Cells	1.82241	1.34938	2.36979	1.33156
Thrombin Signaling	4.18627	3.54178	3.00981	3.06814
Glucocorticoid Receptor Signaling	4.54682	2.59235	3.00071	3.35978
Apoptosis Signaling	5.20941	4.4667	4.25522	3.86521
Role of NFAT in Cardiac Hypertrophy	2.21327	2.0081	1.19365	1.64292
Role of CHK Proteins in Cell Cycle Checkpoint Control	2.33246	0.899476	0.960705	1.74144
Tumoricidal Function of Hepatic Natural Killer Cells	3.23251	2.60085	2.57692	2.41603
Granzyme A Signaling	3.92716	4.72187	4.8473	2.94168
Unfolded protein response	2.49981	2.99639	1.69765	1.88203
Neuroprotective Role of THOP1 in Alzheimer's Disease	2.8229	2.10747	1.86951	2.13491
PPARα/RXRα Activation	5.34021	3.19167	5.72703	4.05028
Systemic Lupus Erythematosus Signaling	2.78758	4.0342	1.8762	2.11802
Signaling by Rho Family GTPases	12.7097	13.6812	10.8301	9.74262
Macropinocytosis Signaling	2.74227	1.63942	2.02937	2.11244
Chronic Myeloid Leukemia Signaling	2.71488	1.10472	1.51646	2.09168
Renal Cell Carcinoma Signaling	2.89007	3.7587	2.14988	2.24002
Purine Nucleotides De Novo Biosynthesis II	7.76139	7.1071	7.75973	6.03835
Acute Phase Response Signaling	3.46799	3.76536	4.1148	2.72819
Huntington's Disease Signaling	7.32659	6.85989	4.26124	5.78037
ERK/MAPK Signaling	7.65658	7.46794	5.67637	6.08061
Cardiac Hypertrophy Signaling	4.28258	3.38125	2.90716	3.40614
Sumoylation Pathway	8.62569	5.79413	7.45385	6.88079
Protein Kinase A Signaling	5.97254	5.35094	5.13786	4.78975
Cdc42 Signaling	9.95985	4.54626	7.29709	8.12322
Role of NFAT in Regulation of the Immune Response	1.64799	1.58436	2.08729	1.35293
HMGB1 Signaling	1.182	1.95675	1.18045	0.977209
Synaptic Long Term Depression	1.30183	1.173	1.10421	1.07663
Dopamine-DARPP32 Feedback in cAMP Signaling	1.7624	1.54835	1.54042	1.47173
Regulation of Actin-based Motility by Rho	13.6451	12.1776	10.7112	11.3972
Paxillin Signaling	6.34639	5.06092	5.38645	5.33092
Gαq Signaling	1.99776	1.54835	1.99539	1.68235
FAK Signaling	6.66241	6.13649	6.13621	5.62303
Gαi Signaling	1.82251	2.76322	1.33578	1.56009
Estrogen-Dependent Breast Cancer Signaling	1.07749	1.20493	1.33376	0.926296
IL-1 Signaling	1.51579	1.24352	1.79609	1.31063
RhoA Signaling	10.0128	10.7314	8.31628	8.69925
Prostate Cancer Signaling	1.74786	1.78247	1.46984	1.52133
CCR3 Signaling in Eosinophils	2.67432	3.52724	2.08592	2.33073
Germ Cell-Sertoli Cell Junction Signaling	11.5711	11.5988	12.6721	10.0961
GNRH Signaling	2.93558	2.42519	2.93286	2.56971
Melatonin Signaling	1.43317	1.22663	1.15148	1.25867
CXCR4 Signaling	4.3733	3.62457	3.69253	3.84662
Phospholipase C Signaling	6.69872	6.50405	5.28393	5.90135
Pyridoxal 5'-phosphate Salvage Pathway	1.38906	0.429271	0.63718	1.22385
PTEN Signaling	3.08498	3.17663	2.74963	2.71825
Cyclins and Cell Cycle Regulation	1.93628	0.3595	0.480508	1.71258
GM-CSF Signaling	1.84098	2.42527	1.52612	1.62968
Death Receptor Signaling	2.78886	1.52128	3.56369	2.48372
Integrin Signaling	19.1233	17.3847	15.5705	17.0997
Mitotic Roles of Polo-Like Kinase	2.12729	1.49102	0.890167	1.90974
fMLP Signaling in Neutrophils	5.36833	6.68126	5.3645	4.84807
Glioma Invasiveness Signaling	3.20656	3.06055	2.38689	2.90958
UVC-Induced MAPK Signaling	1.71186	1.13897	1.00021	1.55435
CDK5 Signaling	5.15382	7.26307	4.68735	4.68985
Netrin Signaling	1.95589	2.1898	1.95466	1.78929
Rac Signaling	7.72803	8.17636	7.20155	7.0872
HIPPO signaling	5.53934	4.2298	5.02803	5.08351
PI3K/AKT Signaling	8.62021	8.10381	6.5601	7.92005
γ-linolenate Biosynthesis II (Animals)	0.736093	0.570345	1.72418	0.677268
G Protein Signaling Mediated by Tubby	1.76652	1.86281	1.76549	1.62572
Amyloid Processing	3.26454	1.83844	2.32073	3.0053
Regulation of eIF4 and p70S6K Signaling	36.2886	40.0075	31.6938	33.5565
Semaphorin Signaling in Neurons	4.0961	4.19667	3.55578	3.79143
CREB Signaling in Neurons	1.38831	1.32136	0.745504	1.29443
Agrin Interactions at Neuromuscular Junction	7.40202	6.72094	6.143	6.91045
Tryptophan Degradation III (Eukaryotic)	2.11627	2.73487	2.11525	1.97661
Mechanisms of Viral Exit from Host Cells	4.43041	4.29838	4.4283	4.14145
D-myo-inositol (1,4,5)-trisphosphate Degradation	1.59976	1.446	1.08722	1.49563
Phagosome Maturation	17.5485	17.6966	15.4422	16.4301
Leukocyte Extravasation Signaling	5.21316	4.28558	4.21515	4.89129
Vitamin-C Transport	1.52349	1.92162	1.52283	1.43298
Superpathway of Geranylgeranyldiphosphate Biosynthesis I (via Mevalonate)	1.86293	1.66098	1.86213	1.75307
DNA Methylation and Transcriptional Repression Signaling	2.54641	1.8219	1.9213	2.39763
Telomere Extension by Telomerase	2.01579	1.78469	2.01497	1.90301
Breast Cancer Regulation by Stathmin1	7.32643	8.53123	6.52191	6.92209
DNA Double-Strand Break Repair by Non-Homologous End Joining	2.1862	1.92162	2.18536	2.07049
Mevalonate Pathway I	1.82696	1.50134	1.82626	1.73084
Histidine Degradation III	1.09977	1.34856	1.09936	1.04272
Citrulline Biosynthesis	1.09977	1.34856	1.09936	1.04272
Sucrose Degradation V (Mammalian)	1.09977	1.34856	1.09936	1.04272
Purine Ribonucleosides Degradation to Ribose-1-phosphate	0.730959	0.895251	1.4574	0.693327
Adenine and Adenosine Salvage III	0.730959	0.895251	1.4574	0.693327
Methylglyoxal Degradation III	2.01107	1.63997	2.01035	1.9121
Fatty Acid β-oxidation I	6.64916	7.09699	7.55242	6.32315
Mismatch Repair in Eukaryotes	3.322	1.08393	2.5422	3.16081
Prostanoid Biosynthesis	1.63915	1.20745	0.967248	1.55989
BER pathway	2.59468	1.50134	1.82626	2.47303
Glutaryl-CoA Degradation	3.56898	4.2777	3.56778	3.40464
Glycogen Degradation III	3.20811	3.83078	4.15827	3.06359
tRNA Charging	10.8339	11.8323	10.8304	10.3483
Granzyme B Signaling	4.19962	4.01929	3.32083	4.01227
Hypusine Biosynthesis	0.456208	0.542549	1.31124	0.436242
Gap Junction Signaling	5.1045	5.12916	5.48547	4.88401
Proline Biosynthesis II (from Arginine)	1.45785	1.72505	1.4574	1.39578
Pentose Phosphate Pathway (Non-oxidative Branch)	1.45785	1.72505	1.4574	1.39578
Arginine Degradation VI (Arginase 2 Pathway)	1.45785	1.72505	1.4574	1.39578
Glucose and Glucose-1-phosphate Degradation	2.47476	2.92499	2.474	2.37001
Ephrin Receptor Signaling	9.66722	9.12272	9.66082	9.27056
Pentose Phosphate Pathway	3.13407	3.68161	3.13314	3.00638
Aspartate Degradation II	2.09922	2.46288	2.0986	2.01444
Superpathway of Serine and Glycine Biosynthesis I	2.09922	2.46288	2.0986	2.01444
Glycogen Degradation II	3.81745	4.46274	3.81636	3.66672
GDP-glucose Biosynthesis	2.77634	3.23725	2.77556	2.66865
mTOR Signaling	21.3413	25.5439	20.006	20.5136
RhoGDI Signaling	13.4256	13.6253	11.2038	12.9166
Serine Biosynthesis	1.71378	1.99041	1.71331	1.64912
Folate Polyglutamylation	1.71378	1.99041	1.71331	1.64912
GDP-mannose Biosynthesis	2.41867	2.79256	2.41804	2.33109
Cysteine Biosynthesis/Homocysteine Degradation	0.603012	1.94542	0.602855	0.581418
Ketolysis	3.15151	3.62318	3.1507	3.04086
Glutathione Biosynthesis	1.31156	1.50025	0.456063	1.26727
NADH Repair	1.31156	0.542549	1.31124	1.26727
Diphthamide Biosynthesis	1.31156	0.542549	1.31124	1.26727
Glutamate Degradation II	1.31156	1.50025	1.31124	1.26727
S-adenosyl-L-methionine Biosynthesis	1.31156	1.50025	1.31124	1.26727
Fatty Acid β-oxidation III (Unsaturated, Odd Number)	1.31156	1.50025	1.31124	1.26727
Aspartate Biosynthesis	1.31156	1.50025	1.31124	1.26727
Ascorbate Recycling (Cytosolic)	1.31156	1.50025	1.31124	1.26727
Pentose Phosphate Pathway (Oxidative Branch)	2.06625	2.35246	2.06576	1.99896
Proline Biosynthesis I	2.06625	2.35246	2.06576	1.99896
2-ketoglutarate Dehydrogenase Complex	2.06625	2.35246	2.06576	1.99896
Tetrahydrofolate Salvage from 5,10-methenyltetrahydrofolate	2.84701	3.23123	2.84635	2.75658
UDP-N-acetyl-D-glucosamine Biosynthesis II	3.64457	4.12709	3.64375	3.53094
RAN Signaling	11.9793	11.645	11.9768	11.6321
Heme Degradation	3.49693	3.89159	3.49626	3.40363
Glutathione Redox Reactions II	3.49693	3.89159	3.49626	3.40363
Inosine-5'-phosphate Biosynthesis II	2.62248	2.91841	2.62198	2.55252
Spliceosomal Cycle	1.74817	1.94542	1.74784	1.70154
Sulfate Activation for Sulfonation	1.74817	1.94542	1.74784	1.70154
Formaldehyde Oxidation II (Glutathione-dependent)	1.74817	1.94542	1.74784	1.70154
Adenine and Adenosine Salvage I	1.74817	1.94542	1.74784	1.70154
Guanine and Guanosine Salvage I	1.74817	1.94542	1.74784	1.70154
Uridine-5'-phosphate Biosynthesis	1.74817	0.69534	1.74784	1.70154
p70S6K Signaling	4.14966	4.4783	3.42073	4.05156
14-3-3-mediated Signaling	5.44743	4.54626	5.88354	5.31914
Virus Entry via Endocytic Pathways	8.97141	8.59856	8.37754	8.88816
HGF Signaling	3.0558	2.72395	2.10022	3.02873
Colorectal Cancer Metastasis Signaling	1.35172	1.42193	1.51723	1.35429
G Beta Gamma Signaling	4.2581	4.4667	3.81325	4.30356
Sertoli Cell-Sertoli Cell Junction Signaling	7.67827	7.09142	8.59029	7.7811
Ephrin B Signaling	5.35544	7.22523	6.49221	5.4689
Actin Nucleation by ARP-WASP Complex	10.3041	10.9177	8.71924	10.5562
AMPK Signaling	3.02787	2.84592	3.02455	3.11143
Production of Nitric Oxide and Reactive Oxygen Species in Macrophages	2.58172	2.15671	1.87469	2.65736
Chemokine Signaling	4.87606	3.21489	3.85261	5.01915
Salvage Pathways of Pyrimidine Ribonucleotides	1.38591	0.703084	0.73462	1.43131
EIF2 Signaling	61.9668	73.1488	61.946	64.3488
NRF2-mediated Oxidative Stress Response	11.232	11.0988	10.7197	11.7296
Acute Myeloid Leukemia Signaling	1.06152	1.87307	1.29742	1.11467
Myc Mediated Apoptosis Signaling	2.3887	2.61999	2.38689	2.51198
Aryl Hydrocarbon Receptor Signaling	4.16862	2.69914	5.358	4.42739
Mitochondrial Dysfunction	23.1775	19.9629	25.4515	24.6906
Caveolar-mediated Endocytosis Signaling	12.4787	11.9985	10.9045	13.398
Androgen Signaling	4.93901	2.94061	4.50288	5.33092
Thrombopoietin Signaling	1.64883	1.73995	1.06029	1.78049
Oxidative Phosphorylation	16.9478	14.5456	17.7375	18.3259
D-myo-inositol-5-phosphate Metabolism	1.91511	1.22287	2.4245	2.07369
Fcγ Receptor-mediated Phagocytosis in Macrophages and Monocytes	6.18934	7.23974	6.18562	6.72054
Role of MAPK Signaling in the Pathogenesis of Influenza	1.10999	1.494	0.867188	1.21199
ErbB2-ErbB3 Signaling	1.1967	1.58803	0.717668	1.30699
Pyrimidine Ribonucleotides De Novo Biosynthesis	3.00783	3.43223	3.00614	3.29422
TCA Cycle II (Eukaryotic)	7.89682	8.12736	9.01557	8.66818
Synaptic Long Term Potentiation	2.8702	3.68274	2.86762	3.17358
D-myo-inositol (1,4,5,6)-Tetrakisphosphate Biosynthesis	1.90851	1.51705	2.44805	2.11428
D-myo-inositol (3,4,5,6)-tetrakisphosphate Biosynthesis	1.90851	1.51705	2.44805	2.11428
Cell Cycle Control of Chromosomal Replication	3.05776	0.985044	1.61089	3.38801
Endometrial Cancer Signaling	1.10436	1.7937	1.1033	1.22385
3-phosphoinositide Degradation	1.3893	1.12156	1.83058	1.54148
Regulation of Cellular Mechanics by Calpain Protease	9.7251	7.10178	7.4441	10.8103
Remodeling of Epithelial Adherens Junctions	20.4751	20.9459	20.4685	22.8014
Pyrimidine Ribonucleotides Interconversion	2.22845	3.0695	2.22709	2.50209
Neuregulin Signaling	3.99182	3.23572	2.4016	4.50013
Superpathway of Methionine Degradation	2.81328	3.6624	2.81188	3.20365
Lipid Antigen Presentation by CD1	3.95524	4.05471	4.74396	4.50552
α-Adrenergic Signaling	3.22729	4.2298	3.64063	3.70588
Renin-Angiotensin Signaling	1.61022	1.8565	1.86478	1.85233
Ethanol Degradation II	2.15293	2.88356	2.68416	2.49721
Noradrenaline and Adrenaline Degradation	1.86123	3.14402	2.33961	2.16199
Thyroid Cancer Signaling	1.53691	2.1898	1.1669	1.78929
Glutathione Redox Reactions I	3.06335	3.03243	6.5201	3.61462
Pancreatic Adenocarcinoma Signaling	1.18921	0.727369	1.18773	1.40707
Stearate Biosynthesis I (Animals)	1.10932	1.24381	1.86951	1.32659
Isoleucine Degradation I	3.8458	4.56601	4.84512	4.65273
Colanic Acid Building Blocks Biosynthesis	3.8458	5.67632	4.84512	4.65273
Hypoxia Signaling in the Cardiovascular System	2.94294	3.13961	3.39553	3.56269
Glutathione-mediated Detoxification	1.99328	2.60085	3.95369	2.41603
Aldosterone Signaling in Epithelial Cells	3.9663	2.91983	4.30448	4.81216
Antiproliferative Role of TOB in T Cell Signaling	1.7719	0.272676	1.30307	2.15197
Protein Ubiquitination Pathway	24.0158	22.1864	24.0027	29.3258
Antigen Presentation Pathway	0.898813	1.35885	1.61089	1.10884
Clathrin-mediated Endocytosis Signaling	14.2643	14.4235	15.9793	17.6661
Cysteine Biosynthesis III (mammalia)	2.20415	3.57285	2.20321	2.74335
UDP-N-acetyl-D-galactosamine Biosynthesis II	3.81745	5.69767	4.94147	4.76569
Melanocyte Development and Pigmentation Signaling	1.10848	1.36893	1.1072	1.38807
VEGF Signaling	5.92099	7.04388	5.91724	7.456
Oncostatin M Signaling	4.24978	3.921	2.99738	5.38639
Insulin Receptor Signaling	3.329	3.28133	3.00038	4.27781
Glycolysis I	5.60402	7.79213	5.60209	7.20864
Methionine Degradation I (to Homocysteine)	1.86293	2.34542	1.86213	2.40786
Oxidative Ethanol Degradation III	1.72496	1.54859	2.36449	2.23316
Fatty Acid α-oxidation	1.59976	2.06116	2.20321	2.07485
Tryptophan Degradation X (Mammalian, via Tryptamine)	1.38126	2.46756	1.9213	1.79884
Endoplasmic Reticulum Stress Pathway	1.28544	1.71583	1.28474	1.67782
GDNF Family Ligand-Receptor Interactions	1.11709	1.54458	1.37966	1.4719
LXR/RXR Activation	1.53092	2.06881	4.03882	2.02401
Cell Cycle: G1/S Checkpoint Regulation	1.44144	0	0.667435	1.90974
Urate Biosynthesis/Inosine 5'-phosphate Degradation	1.52349	1.92162	2.18536	2.07049
Chondroitin Sulfate Degradation (Metazoa)	1.52349	1.92162	2.18536	2.07049
IL-3 Signaling	2.24642	2.60594	1.91513	3.05609
Histamine Degradation	1.39669	1.78469	2.01497	1.90301
Parkinson's Signaling	1.28302	1.66098	1.2824	1.75307
Cell Cycle: G2/M DNA Damage Checkpoint Regulation	1.5996	0.837826	1.59841	2.1979
Hereditary Breast Cancer Signaling	2.03682	0.650505	0.787431	2.80657
Putrescine Degradation III	1.0035	1.35197	1.48491	1.38435
Purine Nucleotides Degradation II (Aerobic)	1.0035	1.35197	2.05609	1.38435
Role of Tissue Factor in Cancer	2.43801	2.474	3.08227	3.38697
Tec Kinase Signaling	2.59482	2.4954	3.46456	3.60567
Molecular Mechanisms of Cancer	2.30871	1.51991	2.12951	3.25837
IGF-1 Signaling	4.00296	6.42891	5.78035	5.73377
Superoxide Radicals Degradation	1.84644	2.19998	2.77556	2.66865
autophagy	1.09953	1.71495	2.15671	1.58941
p53 Signaling	1.00333	0	0.649858	1.45082
Pyrimidine Deoxyribonucleotides De Novo Biosynthesis I	2.72801	2.09126	2.72681	3.94853
Ketogenesis	1.46499	1.79863	2.22339	2.12228
Acetyl-CoA Biosynthesis I (Pyruvate Dehydrogenase Complex)	2.41867	2.79256	3.64375	3.53094
Melanoma Signaling	0.9616	1.20072	0.960705	1.40421
Dermatan Sulfate Degradation (Metazoa)	0.886119	1.78469	1.39605	1.30893
JAK/Stat Signaling	1.33675	1.26021	1.61193	1.99159
Mitochondrial L-carnitine Shuttle Pathway	0.736093	0.256525	1.72418	1.09822
Cell Cycle Regulation by BTG Family Proteins	1.43467	0.787846	0.747136	2.16199
UVA-Induced MAPK Signaling	0.912337	0.73341	0.911183	1.38111
Gluconeogenesis I	3.75915	5.54661	4.51629	5.94189
IL-15 Signaling	1.11709	1.54458	1.37966	1.76872
Non-Small Cell Lung Cancer Signaling	1.07749	0.71378	1.07636	1.71258
Arginine Biosynthesis IV	1.45785	1.72505	2.41804	2.33109
Ethanol Degradation IV	1.79823	1.71583	3.0621	2.8919
FLT3 Signaling in Hematopoietic Progenitor Cells	0.897565	1.29761	0.696818	1.45537
PDGF Signaling	2.49763	2.57818	3.23881	4.11552
Phenylalanine Degradation IV (Mammalian, via Side Chain)	0.544552	0.741967	1.52283	0.90846
IL-2 Signaling	1.10436	1.7937	1.1033	1.84404
Corticotropin Releasing Hormone Signaling	0.928118	1.22042	1.13043	1.62032
RAR Activation	0.924818	0.580116	1.07804	1.70989
CNTF Signaling	0.766941	1.64325	1.01093	1.43285
Rapoport-Luebering Glycolytic Shunt	0.868123	0.365935	1.71331	1.64912
CMP-N-acetylneuraminate Biosynthesis I (Eukaryotes)	0.868123	1.04034	1.71331	1.64912
Glycogen Biosynthesis II (from UDP-D-Glucose)	0.730959	0.895251	1.4574	1.39578
Oxidized GTP and dGTP Detoxification	1.31156	1.50025	2.62198	2.55252
Cholecystokinin/Gastrin-mediated Signaling	1.60438	2.01304	2.49772	3.21486
Valine Degradation I	1.59976	2.06116	2.89718	3.49998
Leucine Degradation I	0.967646	1.20745	2.474	2.37001
Role of JAK family kinases in IL-6-type Cytokine Signaling	0.627967	0.920535	0.627507	1.74509
UDP-D-xylose and UDP-D-glucuronate Biosynthesis	0.603012	0.69534	1.74784	1.70154
Glutamate Degradation X	0.603012	0.69534	1.74784	1.70154
L-cysteine Degradation III	0.603012	0.69534	1.74784	1.70154
Glutamate Biosynthesis II	0.603012	0.69534	1.74784	1.70154
EGF Signaling	0.941219	0.983103	1.48315	2.6686
IL-22 Signaling	0.395463	0.604485	0.39514	1.3682
ERK5 Signaling	0.66818	1.49102	2.12568	2.67454
Thiosulfate Disproportionation III (Rhodanese)	0	0.542549	1.31124	1.26727
Diseases and Bio Functions	- log ( p-value)
	Co CSC CTL	Co CSC i Post I	Co CSC i 1h Post R	Co CSC i 16h Post R
progressive muscular dystrophy	7.41505	0	0	0
migration of brain cancer cell lines	6.71478	0	0	0
acute myeloid leukemia associated with myelodysplastic syndrome	6.12757	0	0	0
cytopenia	5.83417	0	0	0
secondary myelodysplastic syndrome	5.79878	0	0	0
recurrent malignant solid tumor	5.59266	0	0	0
de novo myelodysplastic syndrome	5.56884	0	0	0
childhood myelodysplastic syndrome	5.56884	0	0	0
degradation of mitochondria	5.56884	0	0	0
budding of lentivirus	5.45244	0	0	0
fragmentation of mitochondria	5.44872	0	0	0
cell proliferation of sarcoma cell lines	5.4457	0	0	0
apoptosis of prostate cancer cell lines	5.43356	0	0	0
X-linked hereditary disease	5.41905	0	0	0
stage 2 mantle cell lymphoma	5.35139	0	0	0
stage 3 mantle cell lymphoma	5.35139	0	0	0
refractory cytopenia	5.35139	0	0	0
myelodysplastic syndrome without excess blasts	5.35139	0	0	0
stage 4 mantle cell lymphoma	5.35139	0	0	0
neutropenia	5.31705	0	0	0
sideroblastic anemia	5.29317	0	0	0
stage 4 diffuse B-cell lymphoma	5.29317	0	0	0
delay in initiation of mitotic exit of cervical cancer cell lines	5.24628	0	0	0
import of protein	5.14537	0	0	0
invasive breast cancer	5.04188	0	0	0
refractory cytopenia with unilineage dysplasia	5.00339	0	0	0
PML-RARA mutation positive adult acute myeloid leukemia	4.94981	0	0	0
organization of collagen fibrils	4.94275	0	0	0
childhood acute myeloid leukemia	4.91994	0	0	0
proliferation of prostate cancer cell lines	4.91369	0	0	0
collagen disease	4.84653	0	0	0
leukopenia	4.78427	0	0	0
refractory anemia with excess blasts in transformation	4.74571	0	0	0
refractory lymphoma	4.71114	0	0	0
multiple myeloma	4.70852	0	0	0
refractory anemia with ringed sideroblasts	4.65476	0	0	0
dystrophy	6.36612	4.21258	0	0
bone lesion	5.91974	3.99892	0	0
dystrophy of muscle	7.25627	4.92497	0	0
connective or soft tissue tumor	6.08279	4.41092	0	0
adhesion of connective tissue cells	5.47899	4.02112	0	0
migration of lung cancer cell lines	6.3141	4.67222	0	0
invasive breast carcinoma	5.17894	3.89845	0	0
infection by Dengue virus 2	5.2584	4.05651	0	0
recurrent non-Hodgkin disease	5.05561	3.94399	0	0
advanced stage carcinoma	4.93112	3.90396	0	0
growth of connective tissue	5.32538	4.37913	0	0
peripheral neuropathy	5.70226	4.73923	0	0
advanced malignant solid tumor	5.01372	4.19698	0	0
endocytosis by tumor cell lines	5.0707	4.27061	0	0
migration of carcinoma cell lines	5.79221	4.88154	0	0
degradation of DNA	4.67971	4.02703	0	0
cell viability of neuroblastoma cell lines	4.95341	4.43018	0	0
leukocyte migration	4.6604	4.21078	0	0
atrophy of muscle	5.53284	5.00736	0	0
migration of blood cells	4.86817	4.43316	0	0
invasion of brain cancer cell lines	4.87985	4.7707	0	0
adhesion of leukemia cell lines	4.78427	4.68703	0	0
formation of vesicles	4.7582	4.66626	0	0
sensory neuropathy	5.36112	5.35408	0	0
concentration of ATP	5.75981	5.79078	0	0
neurogenic muscular atrophy	5.2349	5.26836	0	0
demyelinating peripheral neuropathy	5.5928	5.7671	0	0
proliferation of lung cell lines	4.71313	4.93962	0	0
synthesis of amino acids	5.21943	5.54335	0	0
release of virus	5.10459	5.63119	0	0
accumulation of polysaccharide	4.67251	5.3406	0	0
Charcot-Marie-Tooth disease	5.83009	5.7004	4.69355	0
chronic myelomonocytic leukemia	5.73565	0	4.64067	0
relapsed malignant solid tumor	5.56514	3.94319	4.6737	0
stage 4 solid tumor	6.52741	5.05363	5.53041	0
stage 1-2 non-Hodgkin disease	5.49101	0	4.76185	0
stage 3 diffuse B-cell lymphoma	5.69885	0	4.94773	0
high risk malignant hematological system tumor	5.44545	0	4.75042	0
relapsed acute lymphocytic leukemia	5.55814	0	4.99427	0
Hodgkin disease	6.01109	0	5.49195	0
caveolinopathy	6.36363	6.32115	5.89537	0
fatty acid metabolism	5.97578	0	5.96864	0
Ewing's sarcoma	5.10492	4.5341	5.10116	0
adult T cell leukemia	5.56545	0	5.56194	0
relapsed lymphocytic leukemia	5.03118	0	5.02803	0
recurrent acute leukemia	4.9599	0	4.95684	0
hemolysis	5.18165	4.24873	5.17855	0
attachment of cells	4.82309	4.81289	4.82022	0
enteropathy associated T cell lymphoma	4.89202	4.02112	4.88938	0
adult acute lymphocytic leukemia	5.33887	0	5.33607	0
Philadelphia positive B-cell precursor acute lymphoblastic leukemia	4.91994	0	4.91766	0
Philadelphia positive T-cell precursor acute lymphoblastic leukemia	5.08772	0	5.08542	0
B-cell childhood acute lymphoblastic leukemia	5.44545	0	5.4431	0
quantity of focal adhesions	5.21943	5.54335	5.21742	0
CD20 positive recurrent non Hodgkin's lymphoma	4.8692	0	4.86733	0
ALK fusion negative EGFR activating mutation negative non-squamous non-small cell lung cancer	4.74571	4.05471	4.74396	0
systemic amyloidosis	5.85169	4.9065	5.84985	0
membranous glomerulonephritis	5.17854	4.01929	5.17699	0
accumulation of ganglioside	5.45244	4.85993	5.45114	0
primary systemic amyloidosis	5.24628	4.12709	5.24527	0
recurrent leukemia	5.12148	0	5.57993	0
peritoneal cavity cancer	4.94232	0	5.51267	0
dysmyelination	5.10319	3.94241	5.74826	0
pretreated lymphoplasmacytoid lymphoma	5.42349	0	6.12494	0
pretreated Waldenström macroglobulinemia	5.42349	0	6.12494	0
metastatic ovarian cancer	4.7639	4.4725	5.48876	0
thyroid adenoma	5.21943	5.54335	6.04028	0
Duchenne muscular dystrophy	10.7519	5.28409	5.45517	4.9353
dermatomyositis	11.2405	7.35505	7.84635	6.70023
autosomal dominant Emery-Dreifuss muscular dystrophy	21.7806	14.5315	14.4988	13.7993
cell movement of brain cancer cell lines	7.5478	4.11371	0	4.80525
Emery-Dreifuss muscular dystrophy	23.2205	15.9364	15.7811	15.0349
metabolism of DNA	8.79304	5.7386	5.97667	5.75819
juvenile dermatomyositis	19.6466	13.408	13.5274	12.871
laminopathy	14.5175	10.6791	9.72314	9.63906
disorder of lipid metabolism	6.82462	7.28536	6.81968	4.58301
advanced malignant tumor	7.98572	7.09001	7.10289	5.55355
peripheral T-cell lymphoma	8.02396	5.78943	5.91547	5.63098
recurrent cancer	7.65213	0	7.64558	5.40121
recurrent multiple myeloma	10.2346	6.89306	7.65016	7.23852
alternative splicing of mRNA	6.64916	7.09699	5.0014	4.73038
CD20 positive lymphoproliferative disorder	6.49665	3.921	5.69657	4.66379
chronic myeloid leukemia	6.47939	0	5.61664	4.65391
Diamond-Blackfan anemia	7.85575	6.22417	6.86963	5.66661
relapsed hematologic cancer	7.37329	3.91173	6.91142	5.42155
aplastic anemia	9.20772	7.7179	8.55753	6.79472
stage 1 metastatic non-small-cell lung carcinoma	7.89695	8.49131	6.14574	5.82884
autoimmune glomerulonephritis	6.87086	5.38426	6.86804	5.08856
cytokinesis of cervical cancer cell lines	6.24754	0	0	4.635
organization of Golgi apparatus	6.95807	0	0	5.22312
recurrent hematologic cancer	8.71498	5.027	8.21732	6.57963
metastatic carcinoma	8.2566	6.0307	7.84172	6.24473
CD20 positive diffuse B-cell lymphoma	8.12835	5.70453	7.30403	6.15799
myelomonocytic leukemia	6.35731	0	5.23186	4.82063
viral entry by virus	7.77514	5.63563	0	5.90146
secondary acute myeloid leukemia	7.08434	4.22949	5.15948	5.37909
relapsed mantle cell lymphoma	8.38162	5.87428	7.53627	6.36684
invasion of melanoma cell lines	6.57547	5.66033	5.47214	5.03226
advanced lung cancer	9.98055	7.75472	9.43493	7.66476
breast cancer	11.9149	11.3029	8.70725	9.153
autosomal dominant myopathy	23.5015	18.3828	19.1359	18.0842
polyneuropathy	6.04282	5.51886	0	4.65576
morphology of nucleus	7.57707	4.84325	6.26391	5.83805
metastatic lung carcinoma	10.9236	8.10381	10.3193	8.44612
metastatic lung cancer	11.4119	8.7038	10.8054	8.89077
congenital aplastic anemia	8.51732	8.26151	7.78239	6.63808
relapsed malignant lymphoid neoplasm	6.77149	3.90895	6.76678	5.2877
constitutional bone marrow failure syndrome	8.65825	8.50139	7.93315	6.78123
recurrent lymphoid cancer	7.7647	6.13649	7.19987	6.11882
mammary tumor	12.1127	12.2163	9.42637	9.55109
metastasis	8.83144	8.87691	9.33004	6.96535
hereditary myopathy	16.1857	14.7754	13.9258	12.7839
benign cold thyroid nodule	6.26404	6.0947	5.17699	4.96483
infection by Flaviviridae	8.11673	6.08926	7.55394	6.44198
benign connective or soft tissue neoplasm	6.41462	5.35138	5.62971	5.09824
metastatic solid tumor	5.91129	5.48777	6.35003	4.70077
adult leukemia	8.07899	0	8.07366	6.44819
viral entry of carcinoma cell lines	5.85169	4.9065	0	4.67673
viral entry of lung cancer cell lines	5.85169	4.9065	0	4.67673
distal myopathy	5.85169	6.94038	4.90208	4.67673
congenital anemia	9.38405	9.08331	8.71159	7.5133
chemoresistant acute myeloid leukemia	6.19304	6.18494	5.19279	4.96417
targeting of protein	9.5432	9.3317	9.53863	7.66568
M phase of cervical cancer cell lines	9.92284	5.0604	6.08704	7.98537
myelodysplastic syndrome	9.25486	6.84476	9.24693	7.46742
thoracic neoplasm	11.5388	8.39993	9.61877	9.32048
thoracic cancer	11.0907	0	8.98203	8.97891
viral entry by Influenza virus	6.52211	5.60412	0	5.29011
advanced non-small cell lung carcinoma	9.52549	7.50142	9.51993	7.73137
synthesis of alpha-amino acid	6.88426	6.94038	5.84985	5.59823
metastatic non-small-cell lung cancer	10.0128	7.75394	10.0072	8.16229
stage 3 cancer	10.2191	7.34561	8.11336	8.35569
benign thyroid nodule	15.9565	16.0433	13.628	13.0692
internalization of protein	5.63645	0	0	4.6256
stage 4 lung cancer	10.7799	8.56382	10.774	8.85838
relapsed Waldenström macroglobulinemia	6.14806	4.21829	6.14574	5.05866
detachment of cells	5.78645	0	0	4.77244
necrosis of prostate cancer cell lines	6.37683	0	5.67636	5.26264
breast or ovarian cancer	7.76349	7.25573	5.53557	6.41147
chronic pancreatitis	5.75981	5.79078	0	4.76047
hereditary neuropathy	11.4853	9.42339	8.43581	9.49748
production of reactive oxygen species	6.23324	5.30517	0	5.16275
synthesis of ATP	6.18142	5.29207	4.75042	5.12343
hereditary motor and sensory neuropathy	5.54133	5.43561	0	4.59503
relapsed acute leukemia	5.63705	0	5.63345	4.68985
hemolytic anemia	5.73565	4.5655	5.73252	4.77484
refractory malignant tumor	6.29982	0	5.88376	5.25591
benign neoplasia	9.95475	6.45964	7.7452	8.30814
respiratory system tumor	11.0324	8.64265	9.57128	9.20884
refractory hematologic cancer	6.13475	0	5.69785	5.12222
infection by Retroviridae	24.2662	0	0	20.2737
relapsed B-cell non-Hodgkin lymphoma	6.24754	4.56602	6.24459	5.22344
HIV infection	24.3733	17.9871	20.7869	20.3799
Marfan syndrome	6.73852	0	0	5.63455
smooth muscle tumor	5.98655	5.23242	5.70993	5.00812
CD20 positive diffuse large B-cell non-Hodgkin lymphoma	7.08769	6.00117	7.08506	5.93004
childhood acute lymphoblastic leukemia	6.01401	0	6.57184	5.03226
childhood acute leukemia	6.02946	0	6.54148	5.04587
biosynthesis of purine ribonucleotide	6.87086	6.11844	5.42105	5.76615
export of molecule	6.97743	6.42081	7.40284	5.86127
TNM stage III breast cancer	6.46378	5.83226	4.75543	5.43754
hereditary polyneuropathy	6.69337	6.36562	5.358	5.63372
adhesion of tumor cell lines	15.0574	11.9274	12.832	12.6741
CD20 negative acute lymphocytic leukemia	7.89695	5.7702	7.89424	6.65064
cell cycle progression	11.8242	8.57904	7.41316	9.96373
relapsed lymphoma	6.57547	5.10716	6.01058	5.54438
lung tumor	11.4688	8.79968	9.95217	9.67689
relapsed Hodgkin lymphoma	7.35176	4.67957	7.34867	6.22109
viral entry of tumor cell lines	8.23908	6.19922	0	6.97768
lung cancer	11.1361	8.53539	9.41544	9.43558
infection of hepatoma cell lines	7.08445	5.83226	6.46044	6.0058
pediatric cancer	7.37314	4.15025	7.9078	6.26939
M phase of tumor cell lines	7.73542	4.82869	5.21161	6.60341
relapsed B-cell malignant tumor	7.91091	5.82424	7.90725	6.76187
recurrent lymphoma	7.79121	6.37613	7.19197	6.66028
transport of molecule	11.7954	10.3405	11.0505	10.1121
neurological signs	5.66461	6.96524	5.65559	4.86195
cell proliferation of breast cancer cell lines	12.6394	9.34213	9.48201	10.8518
peripheral vascular disease	6.04362	3.88611	5.07233	5.19216
internalization by tumor cell lines	8.48363	7.37554	7.32567	7.29676
infection by RNA virus	35.3132	26.4019	30.5294	30.4781
infection of tumor cell lines	21.9332	16.9066	18.7257	18.9576
migration of endothelial cells	5.91733	4.77764	0	5.12405
metabolism of nucleoside triphosphate	9.48116	8.8167	8.06545	8.21724
carcinoma in lung	10.9515	8.71267	9.14545	9.49543
interphase of tumor cell lines	5.93827	0	0	5.1502
metabolism of nucleotide	6.22186	5.69085	5.55605	5.41088
proliferation of connective tissue cells	5.32157	4.63997	4.98422	4.63666
migration of fibrosarcoma cell lines	10.9159	9.42231	10.912	9.51497
plasma cell dyscrasia	13.4608	9.1325	10.6225	11.7545
T-cell leukemia	5.93453	0	5.92897	5.18517
stage 1 non-small cell lung carcinoma	10.7458	9.8844	9.36913	9.39932
cell movement of breast cancer cell lines	17.955	14.8108	15.1662	15.7418
infection by HIV-1	25.7551	19.6662	21.0852	22.5882
stage I lung cancer	11.2707	10.4457	9.86985	9.88896
migration of breast cancer cell lines	16.7092	13.4723	13.3848	14.6701
recombination	12.8135	9.39337	13.4558	11.3038
cell movement of fibrosarcoma cell lines	12.8562	10.7125	12.8517	11.3446
allergy	5.7086	7.40654	4.90737	5.03922
homologous recombination	13.0908	10.1313	12.3341	11.5923
non-small cell lung cancer	10.3677	8.03099	8.58477	9.23045
homologous recombination of cells	15.7866	13.0961	14.8359	14.1166
assembly of protein-protein complex	6.13105	4.917	6.12631	5.48802
recombination of cells	16.1507	12.8392	15.2218	14.4665
infection of cervical cancer cell lines	16.2033	12.9364	14.3127	14.5538
initiation of translation of protein	22.8645	20.2738	20.0277	20.6713
cell proliferation of carcinoma cell lines	6.57787	5.11632	5.06286	5.95786
cell proliferation of tumor cell lines	29.213	21.7471	22.4583	26.5199
cell movement of lung cancer cell lines	7.24166	6.04061	5.87026	6.57473
infection of cells	40.5689	32.1673	34.8097	36.8568
cell movement of endothelial cells	6.48585	4.72652	4.65448	5.9127
blood protein disorder	12.2473	9.40587	10.2688	11.1873
microtubule dynamics	15.7301	9.20842	12.2017	14.3977
synthesis of reactive oxygen species	7.8161	7.27249	6.09263	7.18815
expression of mRNA	30.0484	29.621	27.3059	27.6344
benign neoplasm of female genital organ	7.27992	5.98316	6.76419	6.69664
metabolism of reactive oxygen species	9.06058	7.97128	7.24076	8.33761
engulfment of tumor cell lines	7.38123	7.5124	7.37694	6.79474
leukoencephalopathy	7.38123	5.84667	9.72314	6.79474
aggregation of blood platelets	6.54775	5.30696	6.00749	6.02958
cancer of exocrine gland	5.53428	4.0091	5.5311	5.10043
invasion of prostate cancer cell lines	8.73234	7.89911	8.15916	8.06328
chronic kidney disease	5.64889	5.23448	7.42529	5.21961
cell movement of melanoma cell lines	11.1252	9.05962	8.84702	10.2881
organization of nucleus	5.2492	0	0	4.85699
differentiation of osteoblasts	9.14457	7.65022	9.1396	8.46488
salivary gland tumor	5.38054	4.62497	4.81484	4.98491
familial motor neuron disease	6.84559	5.87616	6.84191	6.34242
cell movement of carcinoma cell lines	7.00767	5.97849	5.94613	6.49685
anemia	11.9094	9.49406	11.9001	11.0574
synthesis of purine nucleotide	7.93716	7.7179	7.93303	7.37132
recurrent pelvic tumor	5.97172	4.62497	6.58743	5.54961
mitosis	7.39258	4.96859	0	6.88218
dyskinesia	5.54132	7.23465	5.5325	5.16417
DNA recombination	12.9762	9.8523	14.3314	12.0961
cell death of leukemia cell lines	6.54075	5.1084	0	6.10619
salivary gland carcinoma	6.08405	5.0628	5.44687	5.68409
stage I-IIIA non-small cell lung carcinoma	10.5388	9.82877	9.20644	9.85273
stage 1-2 non-small cell lung cancer	10.7162	9.97862	9.36724	10.0266
synthesis of protein	31.2876	30.3899	31.273	29.285
formation of cellular protrusions	5.2697	3.86175	0	4.95424
autosomal dominant neuropathy	7.97776	6.9434	7.97429	7.50133
interphase	6.14616	0	0	5.78124
adhesion of epithelial cell lines	5.10459	0	0	4.80224
metabolism of purine nucleotide	5.10459	4.88129	0	4.80224
growth of yeast	10.9091	11.9985	8.05623	10.2706
adhesion of kidney cell lines	6.32279	4.16679	0	5.95796
initiation of expression of RNA	12.7113	12.4489	11.9297	11.9861
adhesion of embryonic cell lines	5.49101	0	0	5.18193
biosynthesis of nucleoside triphosphate	8.46497	7.96984	7.69139	7.9944
neuromuscular disease	16.7232	18.5426	16.7019	15.7986
adhesion of melanoma cell lines	5.35139	4.96768	0	5.05866
Movement Disorders	14.5125	15.199	15.0534	13.7314
cell death of colorectal cancer cell lines	8.39331	5.86814	6.12775	7.94284
M phase	7.65658	6.18729	4.9639	7.24995
congenital disorder of glycosylation type 1	5.09775	5.32206	5.09586	4.83781
Waldenström macroglobulinemia	18.8868	14.3691	16.6041	17.9419
Viral Infection	54.8716	39.8728	48.1363	52.1972
expression of RNA	11.7353	9.55119	7.77441	11.1745
formation of invadopodia	5.25429	0	0	5.00749
budding of virus	5.25429	4.4496	5.2525	5.00749
thyroid follicular adenoma	4.90373	4.9065	5.84985	4.67673
translation of RNA	33.408	33.0039	32.3367	31.9207
growth of organism	9.98435	9.15066	7.22655	9.53988
translation of mRNA	33.1768	32.5	32.0849	31.7263
accumulation of RNA	5.514	4.46403	5.5123	5.28041
autosomal dominant motor neuron disease	8.21294	7.48054	9.30666	7.86988
organization of organelle	21.3614	12.8237	16.8032	20.4797
infection of kidney cell lines	19.4801	16.1137	15.9969	18.6971
degradation of hydrogen peroxide	4.84653	4.56601	4.84512	4.65273
mitosis of tumor cell lines	4.85284	0	0	4.65937
infection of epithelial cell lines	19.5278	16.0519	16.02	18.762
processing of rRNA	15.2217	11.8323	11.8543	14.6282
infection of embryonic cell lines	19.6422	16.1413	16.1206	18.8767
progressive motor neuropathy	11.6241	12.5172	12.215	11.1712
cell spreading of sarcoma cell lines	6.26404	4.01929	5.17699	6.02382
synthesis of L-amino acid	6.26404	7.29052	6.2623	6.02382
progressive multiple myeloma	5.23853	4.89124	5.2371	5.04149
endocytosis by eukaryotic cells	5.54642	5.44866	5.54206	5.34114
invasion of breast cancer cell lines	14.3463	9.71119	11.215	13.8288
Nonaka myopathy	5.69518	6.54853	5.69373	5.49488
initiation of translation of mRNA	21.2713	19.9451	19.8448	20.5459
Rheumatic Disease	5.85775	4.48685	0	5.67428
migration of cells	17.3061	15.3521	12.8976	16.7801
differentiation of bone cells	5.87458	5.5811	6.31123	5.70224
cell movement of prostate cancer cell lines	6.69337	5.42991	5.358	6.51271
infection by lymphocytic choriomeningitis virus	6.99621	5.95154	6.99486	6.80946
infection by Human parainfluenza virus 3	6.12117	5.03489	6.11999	5.9578
formation of nuclear envelope	5.24628	0	0	5.10627
cell death	46.0764	35.8214	41.2246	44.9731
oligomerization of protein	6.36363	4.46434	5.89537	6.23105
Huntington's Disease	6.57168	8.49164	6.80341	6.43489
lymphohematopoietic neoplasia	6.90639	7.36251	7.38665	6.7859
autophagy	5.84856	4.0405	5.01442	5.75082
catecholamine-secreting tumor	5.55121	4.45351	6.00848	5.45882
migration of prostate cancer cell lines	6.11143	4.97583	4.75977	6.01096
morphology of cells	23.7497	17.9891	19.3231	23.3702
cell movement of sarcoma cell lines	16.9796	13.3745	16.9722	16.7174
cellular homeostasis	5.17257	4.19052	4.65434	5.09693
stage 3 breast cancer	8.34029	8.14805	7.78522	8.22219
stage 3B cancer	6.03565	4.37353	6.03165	5.95236
mitosis of cervical cancer cell lines	5.56514	3.94319	0	5.4911
lymphohematopoietic cancer	6.93015	7.38907	7.41336	6.84171
aggregation of blood cells	5.11222	4.37353	5.10861	5.04713
autosomal dominant disease	15.7466	15.8869	13.7414	15.5548
cell proliferation of fibroblasts	5.39014	5.06092	5.85547	5.33092
invasion of carcinoma cell lines	5.19907	5.23347	0	5.1531
replication of RNA virus	16.6956	12.0414	14.3824	16.5715
metabolism of nucleic acid component or derivative	7.23409	6.20046	6.27303	7.181
expression of protein	29.9168	29.5322	29.9042	29.7717
migration of sarcoma cell lines	12.6794	11.2583	14.1989	12.6382
migration of tumor cell lines	18.6786	15.5485	15.5252	18.6182
proliferation of lung cancer cell lines	6.41257	6.25781	6.72295	6.39563
apoptosis of leukemia cell lines	5.59176	3.98123	0	5.57943
splicing of mRNA	15.121	15.1809	12.7439	15.0897
cell death of tumor cell lines	38.1592	27.4981	33.4606	38.1379
cell viability of myeloma cell lines	7.68288	7.59446	5.49195	7.68254
translation	35.6888	37.4495	35.6757	35.7087
necrosis	36.6059	28.5371	33.1933	36.6753
hematological neoplasia	6.87405	7.39207	7.48307	6.89258
translation of protein	32.1949	33.5181	32.1827	32.3056
cell viability of tumor cell lines	17.7957	10.7006	15.0733	17.9024
replication of virus	17.6819	12.0897	14.6362	17.7998
cell death of lymphoma cell lines	5.59147	5.63734	5.58658	5.63633
hematologic cancer	6.82746	7.3273	7.43726	6.88316
proliferation of cells	54.4991	50.3656	46.6353	54.9927
replication of Influenza A virus	20.7006	17.1732	18.5957	20.9548
adhesion of breast cancer cell lines	9.82075	9.22613	10.5628	9.94868
autosomal recessive disease	6.62303	4.82059	6.60841	6.72029
cell death of neuroblastoma cell lines	7.50563	6.864	7.0605	7.62247
advanced stage peripheral arterial disease	7.97461	5.47505	6.21253	8.11043
transactivation	5.39142	4.63349	0	5.50555
high grade lymphocytic cancer	4.78389	0	0	4.89061
migration of tumor cells	4.82309	0	0	4.93774
nuclear export of molecule	7.75431	6.8909	7.07012	7.95087
hypersensitive reaction	7.83356	10.8369	7.4974	8.03422
organization of cytoplasm	25.5743	16.3073	21.8646	26.2354
disorder of basal ganglia	15.9118	18.9069	17.4738	16.3259
cell movement of tumor cells	4.64342	0	0	4.77484
angioimmunoblastic T-cell lymphoma	5.1045	3.97802	0	5.25591
transactivation of RNA	5.34816	4.89741	0	5.50983
engulfment of cells	7.19857	6.43504	7.57152	7.42768
transport of RNA	8.59134	7.43301	7.83093	8.86662
processing of mRNA	28.4969	23.8059	23.6077	29.434
Clathrin mediated endocytosis	5.94455	5.0736	4.76036	6.14373
Dermatitis	11.1834	13.7062	11.173	11.5588
precursor T-cell lymphoblastic leukemia-lymphoma	5.16172	0	5.15748	5.33566
apoptosis	35.0553	26.9414	29.5586	36.2535
metabolism of protein	52.5192	49.5568	53.0768	54.3761
adhesion of kidney cells	5.20283	0	0	5.39153
apoptosis of lung cancer cell lines	4.95652	0	0	5.14002
angiogenesis	7.05701	5.549	6.27727	7.34711
apoptosis of cervical cancer cell lines	13.2763	9.92713	11.6398	13.8253
inborn error of carbohydrate metabolism	6.59695	6.77086	9.62148	6.87215
invasion of tumor cell lines	20.942	18.7915	19.1659	21.8252
stage 3-4 breast cancer	8.49833	7.9999	8.49323	8.85838
export of RNA	7.77514	6.36342	7.00589	8.12026
cell survival	18.0097	12.0364	14.9962	18.8168
cell movement of bone cancer cell lines	6.25551	5.06591	6.25266	6.54091
stage 2-3 breast cancer	9.08276	8.39703	8.51177	9.50793
formation of nucleus	6.81006	4.81073	6.80714	7.13198
cell movement of tumor cell lines	20.5326	17.945	18.9502	21.5069
germ cell cancer	4.98546	0	4.9829	5.22344
cell spreading of tumor cell lines	10.3712	7.65022	9.1396	10.8787
nuclear export of RNA	7.42988	5.9516	6.66305	7.79413
morphology of mitochondria	7.65318	5.38426	6.12494	8.03309
cell spreading	12.171	9.03173	11.0863	12.7835
cell movement	20.3637	17.196	17.7467	21.392
transport of mRNA	6.66585	5.23299	5.93746	7.01867
cell viability	17.771	11.8241	15.5271	18.7187
apoptosis of colorectal cancer cell lines	8.04359	5.7386	6.63148	8.4764
cell death of cervical cancer cell lines	17.9114	13.1747	15.3844	18.8895
endoplasmic reticulum stress response	10.3545	8.59613	12.3846	10.9315
cell death of lung cancer cell lines	6.19346	0	5.56543	6.56189
export of mRNA	6.73852	5.13281	5.97715	7.14084
apoptosis of tumor cell lines	27.1271	20.0148	23.0844	28.7756
organization of cytoskeleton	18.5972	13.0283	16.5158	19.7624
cell death of bone cancer cell lines	5.65659	0	0	6.01173
peripheral arterial disease	9.52519	7.32372	7.9117	10.1242
progressive tumor	4.77289	0	4.76923	5.0751
nuclear export of mRNA	6.18142	4.5778	5.4431	6.58514
migration of melanoma cell lines	6.9011	4.99086	5.88327	7.36146
cell death of carcinoma cell lines	8.01659	4.44112	7.67557	8.56407
high grade sarcoma	4.75894	4.04019	4.75669	5.08856
adenoma	5.96739	0	5.05754	6.38371
productive infection of cervical cancer cell lines	8.30745	6.54951	7.53157	8.88839
peritoneal carcinoma	5.26272	4.43528	5.97715	5.63455
endocytosis	13.1799	11.9285	13.6342	14.1114
infection by Hepatitis C virus	5.83635	4.88129	6.61059	6.25783
cell death of sarcoma cell lines	7.48564	3.90227	6.7542	8.02691
polymerization of protein	10.2652	9.20542	10.7207	11.0485
stabilization of protein	10.5337	9.94242	10.5275	11.3463
inborn error of lipid metabolism	4.92459	4.041	6.3898	5.31105
systemic autoimmune syndrome	5.69988	5.48819	0	6.15099
organization of mitochondria	5.29317	4.32226	0	5.71363
metabolism of amino acids	5.50665	6.08926	5.03681	5.94642
localization of protein	6.72544	6.655	7.27749	7.26976
organization of filaments	7.79121	6.97192	7.7871	8.42925
aggregation of cells	5.02536	4.87036	5.76596	5.48199
invasion of cells	21.7558	20.3313	20.3496	23.7701
folding of protein	14.1285	12.8087	15.1266	15.463
atopic dermatitis	7.81697	11.1622	7.80961	8.557
psoriasis	17.6932	18.2652	16.2875	19.3776
anoikis	6.57547	4.57917	6.57184	7.21619
transport of protein	11.8705	10.2745	12.9781	13.0512
development of cytoplasm	12.4205	8.20333	12.8485	13.6623
cell death of melanoma cell lines	7.8161	4.55178	8.17587	8.62505
adhesion of epithelial cells	6.26767	5.30803	6.26418	6.91656
nuclear export	7.40202	6.72094	6.75753	8.21724
gastric cardia cancer	5.09775	4.48339	5.95094	5.66661
processing of RNA	46.8594	38.6134	42.0999	52.1909
autoimmune pancreatitis	5.88601	8.12736	4.98861	6.55749
inflammation of joint	4.93337	3.93089	0	5.4969
lichen planus	9.898	10.9286	11.8296	11.0442
Parkinson's disease	8.78397	11.2598	10.6778	9.82453
lung adenocarcinoma	7.02299	5.93699	7.55506	7.88289
arrest in mitosis	4.78103	0	0	5.38238
catabolism of protein	23.2902	20.8548	23.7571	26.2202
splicing of RNA	26.9314	24.0346	25.3048	30.3478
organismal death	11.4662	10.0054	12.5109	12.9567
early breast cancer	5.05561	4.46716	5.6026	5.73044
amyloidosis	7.6237	6.6702	8.07042	8.6644
rheumatoid arthritis	5.94347	5.39187	4.87183	6.76923
tauopathy	6.88319	6.33475	7.30951	7.89827
chronic psoriasis	20.5455	23.0445	20.5359	23.6133
organization of actin cytoskeleton	6.22278	5.55764	7.50014	7.18555
formation of focal adhesions	7.15297	8.3449	6.5999	8.27998
cell proliferation of colorectal cancer cell lines	5.20467	4.45491	0	6.05668
Alzheimer disease	6.48905	5.92699	6.69287	7.5584
apoptosis of carcinoma cell lines	6.36755	0	6.68915	7.41891
bile duct adenocarcinoma	6.48448	6.44201	8.16554	7.56242
size of cells	7.24166	6.04061	7.72101	8.48927
mitochondrial disorder	5.56624	0	6.80601	6.53536
receptor-mediated endocytosis	9.08276	8.99067	9.07763	10.6984
intermediate disease stage peripheral arterial disease	8.49824	7.0147	6.30478	10.0301
chronic skin disorder	17.1372	19.282	16.5149	20.2302
shape change of tumor cell lines	9.49987	7.90274	9.49398	11.3655
cervical adenocarcinoma	4.93073	4.94651	6.27642	5.90146
Dementia	7.40467	6.95101	8.30771	8.89223
cholangiocarcinoma	5.03118	5.2547	6.61825	6.11303
repair of DNA	5.70077	0	5.69474	7.06733
small GTPase mediated signal transduction	5.68301	3.92844	6.16522	7.11649
apoptosis of sarcoma cell lines	5.74667	0	5.74148	7.22024
biliary tract adenocarcinoma	4.91287	4.63775	0	6.18151
recurrent cervical cancer	4.79939	4.37832	6.38916	6.0689
cell death of kidney cells	5.41693	5.47421	6.95766	6.94878
urinary tract cancer	5.25107	5.43363	6.66559	6.74418
anoikis of tumor cell lines	5.16216	0	5.76933	6.63808
stage 4 small cell lung cancer	4.65476	4.12708	6.29915	5.99517
cell death of kidney cell lines	5.19196	5.16417	6.71919	6.733
mucinous neoplasm	5.65413	4.82132	6.74829	7.37132
cell viability of breast cancer cell lines	7.07232	4.81602	7.06668	9.24815
formation of cytoskeleton	8.53005	7.02961	9.77141	11.3082
mucinous adenocarcinoma	4.9599	4.57917	6.01058	6.6366
cleavage of cells	4.82309	5.37594	5.35238	6.60549
proteolysis	4.93278	4.33618	5.62899	6.76321
necrosis of epithelial tissue	7.54648	5.7228	8.78868	10.4436
cell death of epithelial cell lines	5.04551	4.81379	6.93505	7.00243
formation of filaments	9.61097	9.13766	12.2535	13.3442
cell death of breast cancer cell lines	8.50188	4.33472	8.81632	11.9368
formation of actin filaments	7.40772	5.99482	9.13686	10.9848
apoptosis of breast cancer cell lines	6.50579	4.02786	7.43877	9.69349
cell death of epithelial cells	5.404	4.28154	7.20156	8.08409
formation of actin stress fibers	6.30699	5.2179	7.21333	9.97358
hyperplasia of epidermis	0	6.23523	0	0
shape change of breast cancer cell lines	0	5.54661	0	0
amyotrophic lateral sclerosis	0	5.07102	0	0
degradation of Golgi apparatus	0	5.04312	0	0
Fanconi anemia, group C	0	5.03489	0	0
Fanconi anemia group I	0	5.03489	0	0
Fanconi anemia group J	0	5.03489	0	0
group B Fanconi anemia	0	5.03489	0	0
Fanconi anemia, group D1	0	5.03489	0	0
elongation of filaments	0	4.86496	0	0
invasion of tumor	0	4.59094	0	0
G2 phase of cervical cancer cell lines	0	4.5778	0	0
idiopathic dilated cardiomyopathy	0	4.54681	0	0
Fanconi anemia, group A	0	4.4742	0	0
fragmentation of Golgi apparatus	0	4.4725	0	0
bundling of filaments	0	4.46403	0	0
formation of actin bundles	0	4.46403	0	0
metabolism of hydrogen peroxide	0	4.41788	0	0
stabilization of filaments	0	4.41788	0	0
cytokinesis	0	4.34997	0	0
consumption of oxygen	0	4.29999	0	0
familial hemolytic anemia	0	4.24533	0	0
binding of connective tissue cells	0	4.22841	0	0
childhood brain tumor	0	4.21829	0	0
metabolic bone disease	0	4.16957	0	0
secretion of lactic acid	0	4.12709	0	0
hematuria	0	4.12709	0	0
catabolism of hydrogen peroxide	0	4.12459	0	0
accumulation of cervical cancer cell lines	0	4.12459	0	0
primary dilated cardiomyopthy	0	4.1238	0	0
synthesis of nucleotide	0	4.12273	0	0
glycolysis of cells	0	4.07121	0	0
nuclear transport of protein	0	4.06604	0	0
stabilization of RNA	0	4.05471	0	0
adhesion of endothelial cells	0	4.04585	0	0
uptake of bacteria	0	4.03836	0	0
primary cardiomyopathy	0	4.03286	0	0
growth of Saccharomyces cerevisiae	0	4.01929	0	0
bundling of microtubules	0	4.01929	0	0
export of protein	0	4.01185	0	0
morphology of tumor cell lines	0	3.98302	0	0
Lymphoid Cancer and Tumors	0	3.98096	0	0
cell movement of leukemia cell lines	0	3.97802	0	0
engulfment by cervical cancer cell lines	0	3.97757	0	0
invasion of tumor cells	0	3.97757	0	0
familial hypertrophic cardiomyopathy	0	3.97543	0	0
high risk endometrial carcinoma	0	3.96371	0	0
cystadenocarcinoma	0	3.96371	0	0
lymphoid cancer	0	3.92435	0	0
testicular germ cell cancer	0	3.921	0	0
accumulation of glycogen	0	3.89159	0	0
adhesion of E. coli	0	3.89159	0	0
adult-onset amyotrophic lateral sclerosis	0	3.89159	0	0
stage IVB cervical carcinoma	0	3.89159	0	0
extension of cells	0	3.89159	0	0
progression of gastric carcinoma	0	3.89159	0	0
cell spreading of dermal cells	0	3.89159	0	0
pentose shunt of monosaccharide	0	3.89159	0	0
stage 1 MYCN amplification negative neuroblastoma	0	3.87628	0	0
stage 3B EGFR expressing non-small cell lung cancer	0	3.87628	0	0
tubular breast cancer	0	3.87628	0	0
tongue carcinoma	0	3.87628	0	0
stage 4 EGFR mutation negative non squamous non-small cell lung carcinoma	0	3.87628	0	0
childhood supratentorial primitive neuroectodermal tumor	0	3.87628	0	0
viral respiratory infection	0	3.8558	0	0
bone marrow cancer	0	4.87442	5.31295	0
metabolism of carbohydrate	0	4.29321	4.6945	0
myeloproliferative disorder	0	4.64451	5.14535	0
accumulation of ganglioside GM2	0	4.4742	5.2708	0
metastatic cervical carcinoma	0	4.01185	4.90208	0
persistent cervical carcinoma	0	4.01185	4.90208	0
stage II multiple myeloma	0	3.96371	5.21742	0
stage III multiple myeloma	0	3.96371	5.21742	0
stage I multiple myeloma	0	4.21829	6.14574	0
cell movement of embryonic cell lines	0	0	5.83309	0
non-metastatic nasopharyngeal carcinoma	0	0	5.60209	0
adult precursor T-cell lymphoblastic leukemia-lymphoma	0	0	5.44669	0
thymic carcinoma	0	0	5.42638	0
urethral carcinoma	0	0	5.34013	0
congenital disorders of glycosylation	0	0	5.33607	0
neuroblastoma	0	0	5.30699	0
Mitochondrial complex I deficiency	0	0	5.29094	0
refractory Hodgkin lymphoma	0	0	5.29094	0
leukodystrophy	0	0	5.25035	0
hypomyelination	0	0	5.17699	0
recurrent uterine sarcoma	0	0	5.09586	0
transport of vesicles	0	0	5.08542	0
peritoneal tumor	0	0	5.06642	0
cell movement of kidney cell lines	0	0	5.0192	0
stage 4 prostate cancer	0	0	5.0014	0
advanced squamous cell lung cancer	0	0	5.0014	0
BRCA2 mutation positive cancer	0	0	5.0014	0
BRCA1 mutation positive solid tumor	0	0	5.0014	0
EGFR mutation positive cancer	0	0	4.95095	0
disassembly of filaments	0	0	4.95095	0
carcinoma in larynx	0	0	4.91766	0
CTNNB1 negative solid tumor	0	0	4.8473	0
unresectable, advanced non-small cell lung cancer	0	0	4.8473	0
MYC amplification negative MYCN amplification negative medulloblastoma	0	0	4.8473	0
cell movement of epithelial cell lines	0	0	4.84606	0
apoptosis of epithelial cell lines	0	0	4.80462	0
relapsed classical Hodgkin lymphoma	0	0	4.79743	0
migration of embryonic cell lines	0	0	4.77809	0
transport of lipid	0	0	4.76315	0
thymic epithelial tumor	0	0	4.76036	0
stage 4 nonsquamous non-small cell lung carcinoma	0	0	4.75669	0
squamous cell cancer of the ethmoid sinus	0	0	4.74396	0
occult primary cancer of head and neck	0	0	4.74396	0
squamous cell cancer of the supraglottis	0	0	4.74396	0
squamous cell cancer of the maxillary sinus	0	0	4.74396	0
squamous cell cancer of the glottis	0	0	4.74396	0
squamous cell cancer of the lip	0	0	4.74396	0
laryngeal tumor	0	0	4.66666	0
fatty acid oxidation disorder	0	0	4.65292	0
stress response of cells	0	0	4.64067	0
tetramerization of protein	0	4.72994	5.02803	4.60177
formation of skin	0	4.23267	5.72703	4.74124
ovarian sex cord-stromal tumor	0	4.67839	5.34013	5.07877
renal cancer	0	4.68289	5.55047	5.20348
fusion of cellular membrane	0	6.04294	4.98861	5.61605
Renal Cancer and Tumors	0	4.57307	5.59951	5.21867
scattered Merkel-cell carcinoma	0	4.24533	4.98861	4.74688
renal lesion	0	4.4029	5.34514	5.10019
metastatic adrenal gland tumor	0	4.01185	4.90208	4.67673
local neoplasm recurrence	0	4.01185	4.90208	4.67673
primitive neuroectodermal brain tumor	0	4.42356	5.75722	5.4052
stage 2 breast cancer	0	4.59094	4.88938	5.09272
urinary tract tumor	0	4.64161	5.82845	5.84072
central nervous system primitive neuroectodermal tumor	0	4.43018	5.58451	5.86494
stage 4 large cell lung cancer	0	4.12708	4.65292	5.16903
stage 2 breast carcinoma	0	4.29999	4.86733	5.40965
hydrolysis of protein	0	3.94344	5.22724	6.09245
hydrolysis of protein fragment	0	4.17665	5.6501	6.60424
differentiation of cells	0	4.25387	4.73075	6.44658
transport of Golgi vesicles	0	0	5.96853	4.65273
recurrent cervical carcinoma	0	0	5.95094	4.83781
cervical adenosquamous carcinoma	0	0	5.95094	4.83781
stage 4b cervical cancer	0	0	5.95094	4.83781
subcutaneous panniculitis-like T-cell lymphoma	0	0	5.79661	4.73038
BRCA mutation positive malignant solid tumor	0	0	5.69657	4.66379
BRCA1 mutation positive cancer	0	0	5.69657	4.66379
metastatic breast or ovarian malignant neoplasm	0	0	5.70309	4.741
metastatic breast cancer	0	0	5.44759	4.91863
stage 4a cancer	0	0	4.92241	4.6256
stage 4b cancer	0	0	4.92241	4.6256
stage 4 metastatic lung cancer	0	0	4.94773	4.66379
double-stranded DNA break repair of tumor cell lines	0	0	5.29094	4.98746
metastatic cervical cancer	0	0	5.48876	5.18193
stage IV non-small-cell lung cancer expressing wild-type EGFR	0	0	5.14326	4.85599
ALK fusion negative EGFR sensitizing mutation negative non-squamous non-small cell lung cancer	0	0	5.14326	4.85599
undifferentiated epithelial ovarian cancer	0	0	5.14326	4.85599
urethral cancer	0	0	5.0014	4.73038
stage 4 bladder cancer	0	0	5.21742	4.94307
unresectable nasopharyngeal cancer	0	0	4.86733	4.61257
stage 3 bladder cancer	0	0	5.44669	5.16903
unresectable bladder cancer	0	0	5.44669	5.16903
ovarian germ cell tumor	0	0	5.44669	5.16903
advanced ovarian germ cell tumor	0	0	5.09586	4.83781
recurrent ovarian germ cell tumor	0	0	5.09586	4.83781
stage 4C head and neck cancer	0	0	5.34013	5.07877
stage III nasopharyngeal carcinoma	0	0	5.34013	5.07877
stage 4 nasopharyngeal carcinoma	0	0	5.34013	5.07877
apoptosis of kidney cell lines	0	0	4.67215	4.61903
B-cell leukemia	0	0	4.83795	4.87785
mitochondrial respiratory chain deficiency	0	0	6.04236	6.16321
stage 4 lung carcinoma	0	0	4.76036	4.95602
polarization of tumor cell lines	0	4.72449	0	4.94307
double-stranded DNA break repair of cells	0	0	4.9829	5.22344
metastatic uterine cancer	0	0	5.08624	5.4052
adhesion of tumor cells	0	4.29999	0	4.61257
cancer of unknown primary	0	0	4.92241	5.31105
stage 4 EGFR mutation negative non small cell lung carcinoma	0	0	4.92241	5.31105
stage II non-small cell lung cancer	0	0	4.92241	5.31105
EGFR mutation negative squamous non-small cell lung cancer	0	0	5.10238	5.50756
metastatic bladder cancer	0	0	5.29094	5.71363
stage 2A non-small cell lung carcinoma	0	0	5.34926	5.82884
recurrent nasopharyngeal cancer	0	0	5.34926	5.82884
metastatic nasopharyngeal cancer	0	0	5.34926	5.82884
stage 2b non-small cell lung carcinoma	0	0	5.34926	5.82884
transmembrane potential of mitochondria	0	0	5.42495	5.94664
molecular cleavage of protein fragment	0	0	5.29768	6.17253
cervical cancer	0	4.14533	0	5.09764
quantity of actin filaments	0	0	4.76185	5.93004
binding of DNA	0	4.45848	0	5.62181
cervical neoplasia	0	3.99218	0	5.04531
transport of endosomes	0	0	5.0014	6.32315
quantity of actin stress fibers	0	0	4.65292	5.99517
quantity of filaments	0	0	0	5.90146
relapsed metastasis	0	0	0	5.50756
apoptosis of bone cancer cell lines	0	0	0	5.25579
apoptosis of melanoma cell lines	0	0	0	5.21649
cell movement of cervical cancer cell lines	0	0	0	5.17072
metastatic HER2 negative solid tumor	0	0	0	5.14634
cell proliferation of melanoma cell lines	0	0	0	5.11463
clear cell ovarian cancer	0	0	0	5.01915
adhesion of embryonic cells	0	0	0	4.94408
large-cell diffuse lymphoma	0	0	0	4.94393
vasculogenesis	0	0	0	4.9396
stage 3c cancer	0	0	0	4.9353
hydrolysis of nucleotide	0	0	0	4.91399
quantity of tumor cell lines	0	0	0	4.87972
formation of lamellipodia	0	0	0	4.86946
HER2 negative metastasis	0	0	0	4.85699
colony formation of cells	0	0	0	4.83542
HER2 negative breast adenocarcinoma	0	0	0	4.80224
transmembrane potential	0	0	0	4.80036
double-stranded DNA break repair	0	0	0	4.79743
cell death of hepatoma cell lines	0	0	0	4.7763
progressive non-small cell lung cancer	0	0	0	4.76216
anal canal cancer	0	0	0	4.74688
precursor cell acute lymphoblastic leukemia	0	0	0	4.72285
repair of cells	0	0	0	4.70643
arrest in mitosis of cervical cancer cell lines	0	0	0	4.69466
diffuse large B-cell lymphoma	0	0	0	4.64812
metastatic neuroendocrine lung tumor	0	0	0	4.61577
choroid plexus tumor	0	0	0	4.61257
recurrent thymic epithelial tumor	0	0	0	4.61257
colony formation	0	0	0	4.58114
